# Supplementary material for: Changes in the Cell Wall Proteome of Leaves in Response to High Temperature Stress in Brachypodium distachyon
Source: Int J Mol Sci. 2021 Jun 23;22(13):6750. doi: 10.3390/ijms22136750 (PMC8267952; doi:10.3390/ijms22136750)
Supplement: Supplementary file 1 [file ijms-22-06750-s001.zip]

Archive with 1 entries (1 files):
- ijms-1268802-supplementary.xlsx
