# Supplementary material for: Changes in the Cell Wall Proteome of Leaves in Response to High Temperature Stress in Brachypodium distachyon
Source: Int J Mol Sci. 2021 Jun 23;22(13):6750. doi: 10.3390/ijms22136750 (PMC8267952; doi:10.3390/ijms22136750)
Supplement: Supplementary file 1 [file ijms-22-06750-s001.zip › ijms-1268802-supplementary.xlsx]

## Sheet: Table S1
Table S1 The cell wall proteomic data.
Sheet 1. Proteomic data.
Sheet 2. List of the identified CWPs.
Sheet 3. Qualitative analysis of CWPs.
Sheet 4. Quantitative analysis of CWPs.

## Sheet: Sheet 1
Control_1	Control_10	Control_4	Control_7	40 °C_3	40 °C_6	40 °C_12	40 °C_9	Control (presence in the biological replications)	40 °C (presence in the biological replications)	Control (presence in more than three out of four biological replicates)	40 °C (presence in more than three out of four biological replicates)	Peptides	Razor + unique peptides	Unique peptides	Sequence coverage [%]	Unique + razor sequence coverage [%]	Unique sequence coverage [%]	Mol. weight [kDa]	Q-value	Score	Intensity	MS/MS count	Protein IDs	Majority protein IDs	CWPs	Oxidation (M) site IDs	Oxidation (P) site IDs	Oxidation (M) site positions	Oxidation (P) site positions	Mod. peptide IDs	Evidence IDs	Peptide IDs	Peptide is razor	MS/MS IDs	Best MS/MS
27.6348	27.7211	27.6657	27.4637	27.4257	27.1969	27.2269	27.0503	4	4	1	1	6	4	4	20.2	14.1	14.1	45.095	0	81.775	2284600000	68	Bradi2g50710.3.p;REV__Bradi2g51712.13.p;REV__Bradi2g51712.12.p;REV__Bradi2g51706.21.p;REV__Bradi2g51706.20.p;REV__Bradi2g51712.11.p;REV__Bradi2g51712.10.p;REV__Bradi2g51706.19.p;REV__Bradi2g51706.18.p;REV__Bradi2g51712.9.p;REV__Bradi2g51706.17.p;REV__Bradi2g51706.16.p;REV__Bradi2g51712.8.p;REV__Bradi2g51706.15.p;REV__Bradi2g51706.14.p;REV__Bradi2g51712.7.p;REV__Bradi2g51706.13.p;REV__Bradi2g51706…	Bradi2g50710	1					989;2791;3328;5969;7359;8268	10248;10249;10250;10251;10252;10253;10254;10255;10256;10257;10258;10259;10260;10261;10262;10263;10264;10265;10266;10267;28143;28144;28145;28146;28147;28148;28149;28150;28151;28152;28153;28154;28155;28156;28157;28158;28159;28160;28161;28162;28163;33739;33740;33741;63254;63255;63256;63257;63258;63259;63260;63261;63262;63263;63264;63265;79179;79180;79181;79182;79183;90030;90031;90032;90033;90034;900…	911;2554;3050;5534;6798;7647	False;True;True;False;True;True	13775;13776;13777;13778;13779;13780;13781;13782;13783;13784;13785;13786;13787;13788;13789;13790;13791;13792;13793;13794;37497;37498;37499;37500;37501;37502;37503;37504;37505;37506;37507;37508;37509;37510;37511;37512;37513;37514;37515;37516;37517;45151;45152;45153;87835;87836;87837;87838;87839;87840;87841;87842;87843;87844;87845;87846;110136;110137;110138;110139;110140;125926;125927;125928;125929;…	13793;37500;45151;87844;110136;125929
28.3253	28.2928	28.2084	28.278	28.5358	28.1054	28.0745	28.012	4	4	1	1	14	13	13	25.5	24.7	24.7	97.344	0	147.73	3775100000	103	Bradi3g21117.16.p;Bradi3g21117.10.p;Bradi3g21117.9.p;Bradi3g21117.8.p;Bradi3g21117.7.p;Bradi3g21117.6.p;Bradi3g21117.5.p;Bradi3g21117.1.p;Bradi3g21117.3.p;Bradi3g21117.2.p;Bradi3g21117.11.p;Bradi3g21117.4.p;Bradi3g21117.12.p;Bradi3g21117.15.p;Bradi3g21117.14.p;Bradi3g21117.13.p	Bradi3g21117	1					1173;3044;4696;6641;7200;7543;9086;10623;12204;13738;15040;17323;17841;18209	12443;12444;12445;12446;12447;12448;12449;12450;12451;12452;12453;12454;30577;30578;30579;30580;30581;30582;30583;30584;30585;30586;30587;30588;30589;30590;30591;30592;30593;30594;49008;49009;49010;49011;49012;49013;49014;49015;49016;71743;71744;71745;71746;71747;77732;77733;77734;77735;77736;77737;77738;77739;77740;77741;77742;77743;81170;81171;81172;81173;81174;81175;81176;100407;120010;120011;…	1083;2790;4337;6151;6653;6964;8399;9847;11210;12592;13816;15919;16404;16749	True;True;True;True;True;True;True;False;True;True;True;True;True;True	16953;16954;16955;16956;16957;16958;16959;16960;16961;16962;16963;16964;40730;40731;40732;40733;40734;40735;40736;40737;40738;40739;40740;40741;40742;40743;40744;40745;40746;40747;40748;40749;40750;66713;66714;66715;66716;66717;66718;66719;66720;66721;100325;100326;100327;100328;100329;108396;108397;108398;108399;108400;108401;108402;108403;108404;108405;108406;108407;113097;113098;113099;113100;…	16963;40738;66714;100329;108401;113101;141190;168884;196950;219080;236191;270786;279908;284986
31.4821	31.0947	31.1343	31.0823	31.3006	30.9319	30.7463	30.2577	4	4	1	1	18	18	16	35.1	35.1	33.2	70.171	0	300.11	27034000000	246	Bradi4g26270.18.p;Bradi4g26270.17.p;Bradi4g26270.9.p;Bradi4g26270.13.p;Bradi4g26270.12.p;Bradi4g26270.11.p;Bradi4g26270.10.p;Bradi4g26270.8.p;Bradi4g26270.7.p;Bradi4g26270.6.p;Bradi4g26270.16.p;Bradi4g26270.15.p;Bradi4g26270.20.p;Bradi4g26270.19.p;Bradi4g26270.14.p;Bradi4g26270.5.p;Bradi4g26270.21.p	Bradi4g26270	1	866;867;868	601	58;229;364	52	215;216;3627;5790;6426;7349;7614;7615;8692;9358;9394;9395;9396;9788;11505;13106;14177;16862;16863;18297;19151;19152	1965;1966;1967;1968;1969;1970;1971;1972;1973;1974;1975;1976;1977;1978;1979;1980;1981;1982;1983;1984;1985;36507;36508;36509;36510;36511;36512;36513;36514;36515;36516;36517;36518;36519;36520;36521;61573;61574;61575;61576;61577;61578;61579;61580;61581;61582;61583;69328;69329;69330;69331;69332;69333;69334;69335;69336;69337;69338;69339;69340;69341;69342;69343;69344;69345;69346;69347;69348;69349;79087;…	195;3336;5368;5957;6790;7031;8032;8659;8695;9064;10650;12010;13003;15491;15492;16825;17612;17613	True;True;True;True;True;True;True;True;True;True;True;True;True;True;True;True;True;True	2464;2465;2466;2467;2468;2469;2470;2471;2472;2473;2474;2475;2476;2477;2478;2479;2480;2481;2482;2483;2484;48755;48756;48757;48758;48759;48760;48761;48762;48763;48764;48765;48766;48767;48768;48769;48770;48771;48772;48773;48774;48775;48776;48777;48778;48779;48780;48781;85429;85430;85431;85432;85433;85434;85435;85436;85437;85438;85439;85440;96813;96814;96815;96816;96817;96818;96819;96820;96821;96822;…	2470;48775;85431;96818;110026;114491;132688;147906;148286;153475;183428;211229;224244;264190;264199;286215;301946;301956
33.0203	33.1199	33.1377	33.4692	32.4999	32.3577	32.0303	32.7	4	4	1	1	3	3	3	15.9	15.9	15.9	22.025	0	150.42	95318000000	122	Bradi3g37670.1.p;Bradi3g37680.3.p	Bradi3g37670	1	0	0	0	0	327;18064;18065	3113;3114;3115;3116;3117;3118;3119;3120;3121;3122;3123;3124;3125;199878;199879;199880;199881;199882;199883;199884;199885;199886;199887;199888;199889;199890;199891;199892;199893;199894;199895;199896;199897;199898;199899;199900;199901;199902;199903;199904;199905;199906;199907;199908;199909;199910;199911;199912;199913;199914;199915;199916;199917;199918;199919;199920;199921	297;16610;16611	True;True;True	3966;3967;3968;3969;3970;3971;3972;3973;3974;3975;3976;3977;3978;3979;3980;3981;3982;3983;282967;282968;282969;282970;282971;282972;282973;282974;282975;282976;282977;282978;282979;282980;282981;282982;282983;282984;282985;282986;282987;282988;282989;282990;282991;282992;282993;282994;282995;282996;282997;282998;282999;283000;283001;283002;283003;283004;283005;283006;283007;283008;283009;283010;2…	3969;282974;283045
33.0695	32.4321	32.4863	32.507	32.3305	31.2475	31.3626	30.9831	4	4	1	1	6	6	6	62.5	62.5	62.5	16.722	0	323.31	64740000000	254	Bradi4g11540.1.p	Bradi4g11540	1	0	568	0	67	1599;2629;4523;6705;6706;7134;10093	16654;16655;16656;16657;16658;16659;16660;16661;16662;16663;16664;16665;26283;26284;26285;26286;26287;47133;47134;47135;47136;47137;47138;47139;47140;47141;47142;47143;47144;47145;47146;47147;47148;47149;47150;47151;47152;47153;47154;47155;47156;47157;47158;47159;47160;47161;47162;47163;47164;47165;47166;72388;72389;72390;72391;72392;72393;72394;72395;72396;72397;72398;72399;72400;72401;72402;724…	1448;2399;4175;6211;6590;9349	True;True;True;True;True;True	22622;22623;22624;22625;22626;22627;22628;22629;22630;22631;22632;22633;34849;34850;34851;34852;34853;64046;64047;64048;64049;64050;64051;64052;64053;64054;64055;64056;64057;64058;64059;64060;64061;64062;64063;64064;64065;64066;64067;64068;64069;64070;64071;64072;64073;64074;64075;64076;64077;64078;64079;64080;64081;64082;64083;64084;64085;64086;64087;64088;64089;64090;64091;64092;64093;64094;640…	22623;34852;64094;101209;107571;158288
32.4651	32.0148	32.2159	32.0703	32.0466	31.173	31.0357	30.7179	4	4	1	1	13	13	13	34.2	34.2	34.2	60.471	0	323.31	51109000000	319	Bradi2g11860.1.p	Bradi2g11860	1	0	0	0	0	737;2581;2886;3221;12637;12638;12939;13221;14058;14264;15892;17181;17425;17924	7802;7803;7804;7805;7806;7807;7808;7809;7810;7811;7812;7813;25873;25874;25875;25876;25877;25878;25879;25880;25881;25882;25883;29122;29123;29124;29125;29126;29127;29128;29129;29130;29131;29132;29133;29134;29135;29136;29137;29138;29139;29140;29141;32381;32382;32383;32384;32385;32386;32387;32388;32389;143987;143988;143989;143990;143991;143992;143993;143994;143995;143996;147974;147975;147976;147977;1…	681;2352;2641;2953;11594;11868;12110;12889;13086;14597;15790;16013;16481	True;True;True;True;True;True;True;True;True;True;True;True;True	10273;10274;10275;10276;10277;10278;10279;10280;10281;10282;10283;10284;10285;10286;10287;34328;34329;34330;34331;34332;34333;34334;34335;34336;34337;34338;34339;34340;34341;34342;34343;34344;34345;34346;34347;34348;34349;34350;34351;34352;34353;34354;34355;38804;38805;38806;38807;38808;38809;38810;38811;38812;38813;38814;38815;38816;38817;38818;38819;38820;38821;38822;38823;38824;38825;38826;432…	10280;34332;38810;43248;203347;209036;212949;223299;225239;247943;268454;272914;281250
32.3153	31.8979	32.0713	31.9316	32.457	31.8323	31.8263	31.9558	4	4	1	1	19	18	18	57.5	55.1	55.1	45.454	0	323.31	54621000000	334	Bradi1g17730.3.p;Bradi1g17730.1.p;Bradi1g17730.2.p	Bradi1g17730	1	0	0	0	0	1518;2599;3392;4921;4922;5018;5189;5257;7770;9192;10433;11019;13076;13439;14885;15067;16484;18450;18730;18731	15972;15973;15974;15975;15976;15977;15978;15979;15980;15981;15982;15983;15984;15985;15986;15987;15988;15989;15990;15991;15992;15993;15994;15995;15996;15997;15998;15999;26046;26047;26048;26049;26050;26051;26052;26053;26054;26055;26056;26057;26058;26059;26060;26061;34482;34483;34484;34485;34486;34487;34488;34489;34490;34491;34492;34493;34494;51496;51497;51498;51499;51500;51501;51502;51503;51504;515…	1377;2369;3109;4540;4628;4793;4856;7180;8501;9669;10210;11980;12315;13671;13839;15150;16969;17229;17230	False;True;True;True;True;True;True;True;True;True;True;True;True;True;True;True;True;True;True	21727;21728;21729;21730;21731;21732;21733;21734;21735;21736;21737;21738;21739;21740;21741;21742;21743;21744;21745;21746;21747;21748;21749;21750;21751;21752;21753;21754;21755;21756;21757;21758;21759;21760;21761;21762;21763;21764;21765;21766;21767;34573;34574;34575;34576;34577;34578;34579;34580;34581;34582;34583;34584;34585;34586;34587;34588;34589;34590;34591;34592;34593;34594;46229;46230;46231;462…	21734;34587;46240;70263;72073;74161;74959;118050;142869;166256;175947;210987;215753;234056;236518;258370;288791;293240;293249
32.2879	31.8682	31.9386	31.8403	32.6521	31.8754	31.5805	31.9677	4	4	1	1	2	2	2	20.9	20.9	20.9	16.678	0	209.33	49485000000	129	Bradi1g60970.1.p	Bradi1g60970	1	0	0	0	0	15813;17478	175449;175450;175451;175452;175453;175454;175455;175456;175457;175458;175459;175460;175461;175462;175463;175464;175465;175466;175467;175468;175469;175470;175471;175472;175473;175474;175475;175476;175477;193528;193529;193530;193531;193532;193533;193534;193535;193536;193537;193538;193539;193540;193541;193542;193543;193544;193545;193546;193547;193548;193549;193550;193551;193552;193553;193554;193555;…	14529;16065	True;True	246940;246941;246942;246943;246944;246945;246946;246947;246948;246949;246950;246951;246952;246953;246954;246955;246956;246957;246958;246959;246960;246961;246962;246963;246964;246965;246966;246967;246968;246969;246970;246971;246972;246973;246974;246975;246976;246977;246978;246979;246980;246981;246982;246983;246984;246985;246986;246987;246988;246989;246990;246991;246992;246993;246994;246995;246996;…	246941;274037
31.9073	31.7929	31.8822	31.6946	31.8389	31.2937	31.1148	31.2927	4	4	1	1	17	17	17	54.1	54.1	54.1	36.664	0	323.31	41945000000	210	Bradi2g13190.1.p;Bradi2g13190.4.p	Bradi2g13190	1	0	318	0	237	269;358;877;3441;3516;6220;6941;9523;9651;11196;11728;11729;11966;12006;12709;12710;14298;15721	2459;2460;3433;3434;3435;3436;3437;3438;3439;3440;3441;3442;3443;9283;9284;9285;9286;9287;9288;9289;9290;9291;9292;9293;9294;9295;9296;9297;9298;9299;9300;9301;9302;9303;9304;9305;9306;9307;34878;34879;34880;34881;34882;34883;34884;34885;34886;34887;34888;34889;34890;34891;34892;34893;34894;34895;34896;35484;35485;35486;35487;35488;35489;35490;35491;35492;35493;35494;35495;67640;67641;67642;67643…	245;327;805;3157;3228;5765;6423;8818;8937;10370;10856;10857;11045;11071;11655;13119;14446	True;True;True;True;True;True;True;True;True;True;True;True;True;True;True;True;True	3047;3048;4397;4398;4399;4400;4401;4402;4403;4404;4405;4406;4407;12409;12410;12411;12412;12413;12414;12415;12416;12417;12418;12419;12420;12421;12422;12423;12424;12425;12426;12427;12428;12429;12430;12431;12432;12433;12434;12435;12436;12437;12438;12439;46696;46697;46698;46699;46700;46701;46702;46703;46704;46705;46706;46707;46708;46709;46710;46711;46712;46713;46714;46715;46716;46717;46718;46719;4672…	3047;4404;12435;46696;47501;94733;104810;149967;151488;179071;189898;189901;192939;193439;206112;225554;245268
30.075	31.7808	31.3291	31.3519	29.1339	28.7317	29.2018	27.5695	4	4	1	1	6	6	6	50	50	50	17.351	0	323.31	25567000000	139	Bradi1g57590.1.p	Bradi1g57590	1	0	0	0	0	313;314;7541;16870;18817;18818	2898;2899;2900;2901;2902;2903;2904;2905;2906;2907;2908;2909;2910;2911;2912;2913;2914;2915;2916;2917;2918;2919;2920;2921;2922;2923;2924;2925;2926;2927;2928;2929;2930;2931;2932;81159;81160;81161;81162;81163;81164;81165;186655;186656;186657;186658;186659;186660;186661;186662;186663;186664;186665;209369;209370;209371;209372;209373;209374;209375;209376;209377;209378;209379;209380;209381;209382;209383;…	284;285;6962;15499;17309;17310	True;True;True;True;True;True	3605;3606;3607;3608;3609;3610;3611;3612;3613;3614;3615;3616;3617;3618;3619;3620;3621;3622;3623;3624;3625;3626;3627;3628;3629;3630;3631;3632;3633;3634;3635;3636;3637;3638;3639;3640;3641;3642;3643;3644;3645;3646;3647;3648;3649;3650;113086;113087;113088;113089;113090;113091;113092;264285;264286;264287;264288;264289;264290;264291;264292;264293;264294;264295;264296;264297;297069;297070;297071;297072;2…	3618;3645;113092;264291;297105;297139
31.7506	31.6083	31.5703	32.1012	31.7343	31.1247	30.7464	31.0727	4	4	1	1	17	17	17	42.7	42.7	42.7	79.466	0	323.31	36739000000	172	Bradi1g14860.1.p;Bradi1g14860.2.p	Bradi1g14860	1	0	54	0	165	872;2027;2465;2603;2763;3511;3636;6319;7204;7944;11712;14222;15646;15647;16334;16633;16968;16969	9229;9230;9231;9232;9233;9234;9235;9236;9237;9238;9239;20223;20224;20225;20226;20227;20228;20229;20230;20231;20232;20233;20234;20235;20236;20237;20238;20239;20240;20241;20242;20243;24670;24671;24672;24673;24674;24675;24676;24677;24678;24679;24680;24681;26083;26084;26085;26086;26087;26088;26089;26090;27925;35431;35432;36566;36567;36568;36569;36570;36571;36572;36573;36574;36575;36576;36577;36578;36…	800;1836;2246;2373;2528;3223;3345;5860;6657;7345;10840;13046;14378;15010;15281;15590;15591	True;True;True;True;True;True;True;True;True;True;True;True;True;True;True;True;True	12354;12355;12356;12357;12358;12359;12360;12361;12362;12363;12364;27091;27092;27093;27094;27095;27096;27097;27098;27099;27100;27101;27102;27103;27104;27105;27106;27107;27108;27109;27110;27111;27112;27113;27114;27115;27116;27117;27118;32852;32853;32854;32855;32856;32857;32858;32859;32860;32861;32862;32863;34616;34617;34618;34619;34620;34621;34622;34623;34624;37195;47421;47422;48832;48833;48834;488…	12359;27091;32858;34617;37195;47421;48844;95846;108477;120403;189639;224833;243988;256544;260915;265288;265319
31.1266	31.3599	31.5765	31.1769	28.7445	28.3477	28.0723	28.1099	4	4	1	1	10	10	10	40.7	40.7	40.7	46.985	0	199.42	22637000000	141	Bradi3g56660.1.p	Bradi3g56660	1	0	0	0	0	72;2111;3566;8331;11151;11289;12000;13104;13677;14156	728;729;730;731;732;733;734;735;736;737;738;739;740;741;742;743;744;745;21007;35971;35972;35973;35974;35975;35976;35977;35978;35979;35980;35981;35982;35983;35984;35985;35986;35987;35988;90537;90538;90539;90540;90541;90542;126266;126267;126268;126269;126270;126271;127736;127737;127738;127739;127740;127741;127742;127743;127744;127745;127746;127747;127748;127749;127750;127751;127752;127753;127754;12…	65;1919;3277;7707;10326;10456;11066;12008;12534;12984	True;True;True;True;True;True;True;True;True;True	923;924;925;926;927;928;929;930;931;932;933;934;935;936;937;938;939;940;941;942;943;944;945;946;947;948;949;950;28073;48089;48090;48091;48092;48093;48094;48095;48096;48097;48098;48099;48100;48101;48102;48103;48104;48105;48106;48107;48108;48109;48110;48111;48112;48113;48114;126641;126642;126643;126644;126645;126646;178255;178256;178257;178258;178259;178260;180255;180256;180257;180258;180259;180260…	946;28073;48109;126644;178257;180259;193406;211207;218430;224073
31.3746	31.2898	31.4431	30.8617	31.1791	30.5645	30.6124	30.1593	4	4	1	1	7	7	7	35.5	35.5	35.5	30.98	0	69.617	27473000000	164	Bradi2g33317.1.p	Bradi2g33317	1	0	0	0	0	3688;9903;11033;11187;13396;17424;18235	37406;37407;37408;37409;37410;37411;37412;37413;37414;37415;37416;37417;110180;124920;124921;124922;126631;126632;126633;126634;126635;126636;126637;126638;126639;126640;126641;126642;126643;126644;126645;126646;126647;126648;126649;126650;126651;126652;126653;126654;126655;126656;126657;126658;126659;126660;126661;126662;126663;152267;152268;152269;152270;152271;192737;192738;192739;192740;19274…	3391;9170;10224;10361;12273;16012;16772	True;True;True;True;True;True;True	50207;50208;50209;50210;50211;50212;50213;50214;50215;50216;50217;50218;50219;50220;50221;50222;50223;50224;50225;50226;50227;50228;50229;50230;50231;50232;154668;176163;176164;176165;178747;178748;178749;178750;178751;178752;178753;178754;178755;178756;178757;178758;178759;178760;178761;178762;178763;178764;178765;178766;178767;178768;178769;178770;178771;178772;178773;178774;178775;178776;17877…	50219;154668;176163;178763;215041;272834;285232
30.9249	31.1777	30.9778	30.7871	31.4128	31.2745	30.7215	31.2223	4	4	1	1	8	8	8	47.3	47.3	47.3	30.878	0	323.31	31622000000	217	Bradi2g55630.1.p	Bradi2g55630	1	0	0	0	0	1673;6028;7278;13110;13729;13749;17681;18440	17322;17323;17324;17325;17326;17327;17328;17329;17330;17331;17332;17333;17334;17335;64081;64082;64083;64084;64085;64086;64087;64088;64089;64090;64091;64092;64093;78414;78415;78416;78417;78418;78419;78420;78421;78422;78423;78424;78425;149533;149534;149535;149536;149537;149538;149539;149540;149541;149542;149543;149544;149545;149546;149547;149548;149549;149550;149551;149552;149553;149554;149555;1495…	1516;5589;6723;12014;12583;12603;16256;16960	True;True;True;True;True;True;True;True	23488;23489;23490;23491;23492;23493;23494;23495;23496;23497;23498;23499;23500;23501;23502;23503;23504;23505;23506;89102;89103;89104;89105;89106;89107;89108;89109;89110;89111;89112;89113;89114;89115;89116;89117;89118;89119;89120;89121;89122;89123;89124;89125;89126;89127;109215;109216;109217;109218;109219;109220;109221;109222;109223;109224;109225;109226;109227;109228;109229;109230;109231;211321;211…	23493;89109;109219;211324;219021;219182;277194;288684
31.5527	31.0589	31.3502	30.7363	31.1693	30.8385	30.6013	30.4749	4	4	1	1	4	4	4	21.4	21.4	21.4	29.021	0	323.31	27073000000	101	Bradi1g04690.2.p	Bradi1g04690	1	0	0	0	0	5521;13714;17207;19036	58485;58486;58487;58488;58489;58490;58491;58492;58493;58494;58495;58496;58497;58498;58499;58500;58501;58502;155116;155117;155118;155119;155120;155121;155122;155123;155124;155125;155126;155127;155128;155129;155130;155131;155132;155133;155134;155135;155136;155137;189946;189947;189948;189949;189950;189951;189952;189953;189954;189955;189956;189957;189958;189959;189960;189961;189962;189963;189964;1899…	5110;12568;15816;17510	True;True;True;True	80881;80882;80883;80884;80885;80886;80887;80888;80889;80890;80891;80892;80893;80894;80895;80896;80897;80898;80899;218865;218866;218867;218868;218869;218870;218871;218872;218873;218874;218875;218876;218877;218878;218879;218880;218881;218882;218883;218884;218885;218886;218887;218888;218889;218890;218891;218892;218893;218894;218895;218896;268758;268759;268760;268761;268762;268763;268764;268765;26876…	80885;218875;268762;300230
30.9038	30.972	30.8895	30.9915	30.8049	30.4362	30.2303	29.9998	4	4	1	1	15	15	15	33.2	33.2	33.2	82.471	0	321.87	21530000000	204	Bradi2g24220.1.p	Bradi2g24220	1	0	0	0	0	288;289;1141;2065;2619;3086;3327;3530;4154;4733;6413;14223;16646;18136;18262;18327	2667;2668;2669;2670;2671;2672;2673;2674;2675;2676;2677;2678;2679;12185;12186;12187;12188;12189;12190;12191;12192;12193;12194;12195;12196;12197;12198;12199;12200;12201;12202;12203;12204;12205;12206;12207;20537;20538;20539;20540;26202;26203;26204;26205;26206;26207;26208;26209;26210;26211;26212;30921;30922;30923;30924;30925;30926;30927;30928;30929;30930;30931;33734;33735;33736;33737;33738;35616;3561…	261;1051;1874;2389;2828;3049;3242;3834;4370;5945;13047;15293;16679;16798;16854	True;True;True;True;True;True;True;True;True;True;True;True;True;True;True	3313;3314;3315;3316;3317;3318;3319;3320;3321;3322;3323;3324;3325;16632;16633;16634;16635;16636;16637;16638;16639;16640;16641;16642;16643;16644;16645;16646;16647;16648;16649;16650;16651;16652;16653;16654;16655;16656;16657;16658;27472;27473;27474;27475;34756;34757;34758;34759;34760;34761;34762;34763;34764;34765;34766;34767;34768;34769;34770;34771;41197;41198;41199;41200;41201;41202;41203;41204;4120…	3315;16655;27472;34758;41206;45150;47676;57350;67118;96695;224837;261088;284013;285712;286772
30.9764	30.9624	30.8729	30.7001	29.9225	29.3653	29.4417	29.0789	4	4	1	1	13	13	12	52.2	52.2	49.6	35.279	0	267.22	18236000000	152	Bradi4g05980.1.p;Bradi5g24650.1.p	Bradi4g05980	1	0	0	0	0	2084;2491;4730;5403;6218;6219;6931;7908;10313;10334;14947;16709;17310	20733;20734;20735;20736;20737;20738;20739;20740;20741;20742;20743;20744;20745;20746;24902;24903;24904;24905;24906;24907;24908;24909;24910;24911;24912;24913;49292;49293;49294;49295;49296;49297;49298;49299;49300;49301;49302;49303;49304;56404;67620;67621;67622;67623;67624;67625;67626;67627;67628;67629;67630;67631;67632;67633;67634;67635;67636;67637;67638;67639;74947;74948;74949;85914;85915;85916;859…	1893;2268;4367;4997;5763;5764;6413;7310;9558;9579;13729;15352;15906	True;True;True;True;True;True;True;True;True;True;True;True;True	27707;27708;27709;27710;27711;27712;27713;27714;27715;27716;27717;27718;27719;27720;33126;33127;33128;33129;33130;33131;33132;33133;33134;33135;33136;33137;67078;67079;67080;67081;67082;67083;67084;67085;67086;67087;67088;67089;67090;67091;67092;67093;67094;67095;67096;67097;67098;77469;94706;94707;94708;94709;94710;94711;94712;94713;94714;94715;94716;94717;94718;94719;94720;94721;94722;94723;947…	27718;33132;67086;77469;94708;94725;104730;120118;164611;164823;234878;262190;270566
30.9116	30.863	30.5811	29.956	31.3791	30.6569	30.3823	30.2091	4	4	1	1	9	9	9	55.2	55.2	55.2	11.683	0	323.31	25375000000	103	Bradi4g44410.1.p	Bradi4g44410	1	0	637;638;639	0	49;104;109	1787;1788;2316;2317;2318;6909;7430;7431;14999;15704;15705	18295;18296;18297;18298;18299;18300;18301;18302;18303;18304;18305;18306;18307;18308;23055;23056;23057;23058;23059;23060;23061;23062;23063;23064;23065;23066;23067;23068;23069;23070;23071;23072;23073;23074;23075;23076;23077;23078;23079;23080;23081;23082;23083;23084;23085;23086;23087;23088;23089;23090;23091;23092;23093;23094;23095;23096;23097;23098;23099;23100;23101;23102;23103;23104;23105;23106;231…	1622;1623;2105;2106;6391;6864;13777;14430;14431	True;True;True;True;True;True;True;True;True	24709;24710;24711;24712;24713;24714;24715;24716;24717;24718;24719;24720;24721;24722;24723;30667;30668;30669;30670;30671;30672;30673;30674;30675;30676;30677;30678;30679;30680;30681;30682;30683;30684;30685;30686;30687;30688;30689;30690;30691;30692;30693;30694;30695;30696;30697;30698;30699;30700;30701;30702;30703;30704;30705;30706;30707;30708;30709;30710;30711;30712;30713;30714;30715;30716;30717;307…	24709;24722;30733;30868;104493;111150;235619;244647;244655
31.5249	30.8445	30.8563	30.8975	31.866	30.8914	30.4419	31.0228	4	4	1	1	3	3	3	26.3	26.3	26.3	16.364	0	105.03	26135000000	101	Bradi1g20670.1.p	Bradi1g20670	1	0	0	0	0	156;12963;15315	1452;1453;1454;1455;1456;1457;1458;1459;1460;1461;1462;1463;1464;1465;1466;1467;1468;1469;1470;1471;1472;148335;148336;148337;148338;148339;148340;148341;148342;148343;148344;148345;148346;148347;148348;169934;169935;169936;169937;169938;169939;169940;169941;169942;169943;169944;169945;169946;169947;169948;169949;169950;169951;169952;169953;169954;169955;169956;169957	138;11887;14081	True;True;True	1828;1829;1830;1831;1832;1833;1834;1835;1836;1837;1838;1839;1840;1841;1842;1843;1844;1845;1846;1847;1848;1849;1850;1851;1852;1853;1854;1855;1856;1857;1858;1859;1860;1861;1862;1863;209764;209765;209766;209767;209768;209769;209770;209771;209772;209773;209774;209775;209776;209777;209778;209779;209780;209781;209782;209783;209784;209785;209786;209787;209788;209789;209790;209791;209792;238870;238871;23…	1856;209777;238894
30.6993	30.745	30.6714	30.7315	30.2225	29.8408	29.7969	29.3494	4	4	1	1	12	12	12	50	50	50	31.722	0	120.21	16325000000	171	Bradi2g57608.1.p	Bradi2g57608	1	0	0	0	0	2450;3618;3619;4121;7171;7340;7805;8846;8847;9347;14483;19009;19010	24522;24523;24524;24525;24526;24527;24528;24529;24530;24531;24532;24533;36371;36372;36373;36374;36375;36376;36377;36378;36379;36380;36381;36382;36383;42305;42306;42307;42308;42309;42310;42311;42312;42313;42314;42315;42316;42317;42318;42319;42320;42321;77515;77516;77517;79033;79034;79035;79036;79037;79038;79039;79040;79041;79042;84862;84863;84864;84865;84866;84867;84868;84869;84870;84871;84872;848…	2232;3328;3329;3801;6626;6781;7213;8176;8648;13290;17487;17488	True;True;True;True;True;True;True;True;True;True;True;True	32687;32688;32689;32690;32691;32692;32693;32694;32695;32696;32697;32698;32699;32700;32701;48566;48567;48568;48569;48570;48571;48572;48573;48574;48575;48576;48577;48578;48579;56687;56688;56689;56690;56691;56692;56693;56694;56695;56696;56697;56698;56699;56700;56701;56702;56703;56704;56705;56706;56707;108142;108143;108144;109969;109970;109971;109972;109973;109974;109975;109976;109977;109978;118532;1…	32693;48571;48579;56688;108142;109972;118537;135441;147822;227390;299824;299829
31.0273	30.7292	30.8764	30.7096	31.2669	30.9576	30.7756	31.1105	4	4	1	1	5	5	5	41.2	41.2	41.2	14.94	0	175.57	24461000000	115	Bradi2g52670.3.p	Bradi2g52670	1	0	0	0	0	4763;4890;9459;10218;13264	49465;49466;49467;49468;49469;49470;49471;49472;49473;49474;49475;49476;50606;50607;50608;50609;50610;50611;50612;50613;50614;50615;50616;50617;50618;50619;50620;50621;50622;50623;50624;50625;50626;50627;50628;50629;50630;50631;50632;50633;50634;50635;50636;50637;50638;50639;50640;105842;105843;105844;105845;105846;105847;105848;105849;105850;105851;105852;105853;105854;105855;105856;105857;10585…	4396;4516;8756;9465;12149	True;True;True;True;True	67274;67275;67276;67277;67278;67279;67280;67281;67282;67283;67284;67285;67286;67287;67288;67289;68766;68767;68768;68769;68770;68771;68772;68773;68774;68775;68776;68777;68778;68779;68780;68781;68782;68783;68784;68785;68786;68787;68788;68789;68790;68791;68792;68793;68794;68795;68796;68797;68798;68799;68800;68801;68802;68803;68804;68805;68806;149112;149113;149114;149115;149116;149117;149118;149119;1…	67282;68787;149133;159758;213630
30.8053	30.7266	30.662	30.4718	30.0448	29.3605	29.5964	29.0194	4	4	1	1	12	12	9	44.5	44.5	37.1	41.456	0	156.94	16975000000	124	Bradi1g09737.1.p	Bradi1g09737	1	0	0	0	0	6857;6858;7612;7638;7784;7827;7828;9356;10618;11145;12401;15240;17340;17888	74221;74222;74223;74224;74225;74226;74227;74228;74229;74230;74231;74232;74233;74234;74235;74236;74237;74238;74239;74240;74241;74242;74243;74244;82180;82181;82182;82183;82184;82185;82186;82187;82188;82189;82190;82191;82437;82438;82439;82440;82441;82442;82443;82444;82445;82446;82447;82448;84716;85055;85056;85057;104891;104892;104893;104894;104895;104896;104897;104898;104899;104900;104901;104902;104…	6347;7029;7051;7193;7234;8657;9842;10321;11369;14007;15935;16448	True;True;True;True;True;True;True;True;True;True;True;True	103681;103682;103683;103684;103685;103686;103687;103688;103689;103690;103691;103692;103693;103694;103695;103696;103697;103698;103699;103700;103701;103702;103703;103704;103705;114440;114441;114442;114443;114444;114445;114446;114447;114448;114449;114450;114451;114452;114759;114760;114761;114762;114763;114764;114765;114766;114767;114768;114769;114770;114771;114772;114773;114774;114775;114776;114777;…	103701;114443;114769;118340;118813;147899;168856;178102;199722;238249;271073;280500
29.9856	30.7082	30.5925	30.554	29.5406	29.8533	29.8944	29.7717	4	4	1	1	13	13	13	73.4	73.4	73.4	24.061	0	258.54	17204000000	146	Bradi3g29710.1.p	Bradi3g29710	1	0	0	0	0	630;768;781;1415;5689;5767;6691;9121;9608;13764;15579;18464;19166	6568;8077;8078;8079;8080;8081;8082;8083;8084;8085;8086;8313;8314;14769;14770;14771;14772;14773;14774;14775;14776;14777;14778;14779;14780;14781;14782;14783;60640;60641;60642;60643;60644;60645;60646;61386;61387;61388;61389;61390;61391;61392;61393;61394;72287;72288;72289;72290;72291;72292;72293;72294;72295;72296;72297;72298;72299;72300;72301;72302;72303;72304;100894;100895;100896;100897;100898;10089…	579;709;722;1282;5271;5346;6199;8432;8900;12617;14317;16983;17627	True;True;True;True;True;True;True;True;True;True;True;True;True	8691;10641;10642;10643;10644;10645;10646;10647;10648;10649;10650;11072;11073;19969;19970;19971;19972;19973;19974;19975;19976;19977;19978;19979;19980;19981;19982;19983;84169;84170;84171;84172;84173;84174;84175;85169;85170;85171;85172;85173;85174;85175;85176;85177;101016;101017;101018;101019;101020;101021;101022;101023;101024;101025;101026;101027;101028;101029;101030;101031;101032;101033;101034;141…	8691;10641;11073;19972;84170;85169;101023;141968;151000;219404;243155;288915;302129
30.6367	30.7002	30.8427	30.8473	29.6643	29.8544	29.736	29.999	4	4	1	1	10	10	10	53.7	53.7	53.7	33.881	0	323.31	21494000000	171	Bradi2g47210.1.p;Bradi2g47191.1.p	Bradi2g47210	1	0	0	0	0	446;5117;6191;6536;7191;14143;17783;18562;18683;18684	4702;4703;4704;4705;4706;4707;4708;4709;4710;4711;4712;4713;4714;4715;4716;4717;4718;4719;4720;4721;4722;4723;53432;53433;53434;53435;53436;53437;53438;53439;53440;53441;53442;53443;53444;53445;53446;53447;53448;53449;53450;53451;67400;67401;67402;67403;67404;67405;67406;67407;67408;67409;67410;67411;67412;67413;70808;70809;70810;70811;70812;70813;70814;70815;70816;70817;70818;70819;70820;70821;7…	409;4723;5737;6050;6644;12972;16348;17076;17188;17189	True;True;True;True;True;True;True;True;True;True	6134;6135;6136;6137;6138;6139;6140;6141;6142;6143;6144;6145;6146;6147;6148;6149;6150;6151;6152;6153;6154;6155;6156;6157;6158;6159;6160;6161;6162;6163;6164;6165;73162;73163;73164;73165;73166;73167;73168;73169;73170;73171;73172;73173;73174;73175;73176;73177;73178;73179;73180;73181;73182;73183;73184;73185;73186;94407;94408;94409;94410;94411;94412;94413;94414;94415;94416;94417;94418;94419;94420;99087…	6161;73171;94415;99104;108300;223892;279057;290178;292666;292675
31.3421	30.6657	30.9931	30.6675	30.6574	30.5911	30.5219	30.3846	4	4	1	1	18	18	18	24.9	24.9	24.9	92.817	0	323.31	22049000000	194	Bradi5g23470.3.p;Bradi5g23470.2.p;Bradi5g23470.8.p;Bradi5g23470.7.p;Bradi5g23470.6.p;Bradi5g23470.5.p;Bradi5g23470.4.p;Bradi5g23470.9.p;Bradi5g23470.11.p;Bradi5g23470.10.p	Bradi5g23470	1	0	0	0	0	1017;3184;3587;7247;8803;9439;10016;10403;10428;11163;11164;12385;13397;14668;16330;17223;17999;18663	10641;10642;10643;10644;10645;10646;10647;10648;10649;10650;10651;10652;31956;31957;31958;31959;31960;31961;31962;31963;31964;31965;31966;31967;36169;36170;36171;36172;36173;36174;36175;36176;36177;36178;36179;36180;78104;78105;78106;78107;78108;78109;78110;78111;78112;78113;78114;78115;96365;96366;96367;96368;105647;105648;112036;112037;112038;112039;112040;112041;112042;112043;112044;112045;112…	933;2918;3297;6697;8133;8738;9278;9642;9666;10337;10338;11353;12274;13467;15006;15832;16550;17169	True;True;True;True;True;True;True;True;True;True;True;True;True;True;True;True;True;True	14349;14350;14351;14352;14353;14354;14355;14356;14357;14358;14359;14360;14361;42651;42652;42653;42654;42655;42656;42657;42658;42659;42660;42661;42662;48336;48337;48338;48339;48340;48341;48342;48343;48344;48345;48346;48347;108860;108861;108862;108863;108864;108865;108866;108867;108868;108869;108870;108871;134943;134944;134945;134946;134947;134948;134949;148862;148863;157140;157141;157142;157143;15…	14349;42659;48341;108861;134944;148862;157141;166041;166194;178520;178528;199481;215046;230047;256516;269027;282082;292454
30.6723	30.6511	30.6246	30.4986	30.4211	30.2447	30.3344	30.2118	4	4	1	1	13	13	13	35.2	35.2	35.2	49.045	0	150.88	18934000000	178	Bradi2g15340.1.p	Bradi2g15340	1	0	0	0	0	1258;1651;2088;2920;4545;8698;11457;12737;13485;13895;14270;15563;18890	13205;13206;13207;13208;13209;13210;13211;13212;13213;13214;13215;13216;17121;17122;17123;17124;17125;17126;17127;17128;17129;17130;17131;17132;20768;20769;20770;20771;20772;20773;20774;20775;20776;20777;20778;20779;20780;20781;20782;20783;29477;29478;29479;29480;29481;29482;29483;29484;29485;29486;29487;29488;29489;29490;29491;29492;29493;29494;29495;29496;29497;29498;29499;29500;29501;29502;295…	1159;1494;1897;2673;4196;8038;10607;11680;12358;12732;13092;14304;17380	True;True;True;True;True;True;True;True;True;True;True;True;True	17957;17958;17959;17960;17961;17962;17963;17964;17965;17966;17967;17968;17969;17970;17971;23279;23280;23281;23282;23283;23284;23285;23286;23287;23288;23289;23290;23291;27744;27745;27746;27747;27748;27749;27750;27751;27752;27753;27754;27755;27756;27757;27758;27759;27760;39258;39259;39260;39261;39262;39263;39264;39265;39266;39267;39268;39269;39270;39271;39272;39273;39274;39275;39276;39277;39278;392…	17957;23288;27746;39272;64438;132784;182860;206580;216310;221423;225314;242935;298119
30.719	30.6371	30.5161	30.6767	30.2385	29.8821	30.1645	29.6875	4	4	1	1	17	17	17	33.2	33.2	33.2	91.852	0	321.87	17239000000	217	Bradi1g67760.2.p;Bradi1g67760.1.p;Bradi1g67760.3.p;Bradi1g67760.4.p;Bradi1g67760.7.p;Bradi1g67760.6.p;Bradi1g67760.5.p	Bradi1g67760	1	0	0	0	0	38;889;1076;1308;2242;2310;2826;5953;5954;6124;6346;7312;7553;11020;12443;14572;15304;17656	434;435;436;437;438;439;440;441;442;443;444;9383;11191;11192;13646;13647;13648;13649;13650;13651;13652;13653;13654;13655;13656;13657;22231;22232;22233;22234;22235;22236;22237;22238;22239;23008;23009;23010;28498;28499;28500;28501;28502;28503;28504;28505;28506;28507;28508;28509;28510;28511;28512;28513;28514;28515;28516;28517;63160;63161;63162;63163;63164;63165;63166;63167;63168;63169;63170;63171;63…	35;815;988;1203;2036;2099;2586;5520;5676;5886;6753;6974;10211;11408;13375;14070;16237	True;True;True;True;True;True;True;True;True;True;True;True;True;True;True;True;True	584;585;586;587;588;589;590;591;592;593;594;12524;15084;15085;18487;18488;18489;18490;18491;18492;18493;18494;18495;18496;18497;18498;29613;29614;29615;29616;29617;29618;29619;29620;29621;30615;30616;30617;37923;37924;37925;37926;37927;37928;37929;37930;37931;37932;37933;37934;37935;37936;37937;37938;37939;37940;37941;37942;37943;37944;37945;37946;37947;37948;37949;87697;87698;87699;87700;87701;8…	585;12524;15085;18488;29614;30617;37938;87698;93559;96015;109647;113151;175964;200491;228522;238744;276940
31.0441	30.6258	30.5406	30.2293	31.0278	30.1844	29.7273	29.5248	4	4	1	1	12	12	12	37.4	37.4	37.4	50.081	0	170.89	17920000000	168	Bradi2g49000.6.p;Bradi2g49000.4.p;Bradi2g49000.5.p;Bradi2g49000.2.p	Bradi2g49000	1	0	0	0	0	6668;6669;6671;6672;6673;6674;6675;6676;6677;6678;6679;13010	72044;72045;72046;72047;72048;72049;72050;72051;72052;72053;72054;72055;72056;72057;72058;72059;72060;72061;72062;72063;72064;72065;72066;72067;72068;72087;72088;72089;72090;72091;72092;72093;72094;72095;72096;72097;72098;72099;72100;72101;72102;72103;72104;72105;72106;72107;72108;72109;72110;72111;72112;72113;72114;72115;72116;72117;72118;72119;72120;72121;72122;72123;72124;72125;72126;72127;721…	6176;6177;6179;6180;6181;6182;6183;6184;6185;6186;6187;11928	True;True;True;True;True;True;True;True;True;True;True;True	100757;100758;100759;100760;100761;100762;100763;100764;100765;100766;100767;100768;100769;100770;100771;100772;100773;100774;100775;100776;100777;100778;100779;100780;100781;100782;100803;100804;100805;100806;100807;100808;100809;100810;100811;100812;100813;100814;100815;100816;100817;100818;100819;100820;100821;100822;100823;100824;100825;100826;100827;100828;100829;100830;100831;100832;100833;…	100757;100765;100808;100819;100843;100859;100878;100893;100904;100912;100933;210298
30.9001	30.5962	30.7026	30.4723	31.6121	30.9758	30.9528	30.9436	4	4	1	1	4	4	4	21.3	21.3	21.3	26.12	0	282.9	24267000000	123	Bradi1g32840.1.p	Bradi1g32840	1	0	0	0	0	5474;5988;7645;14695	57780;57781;57782;57783;57784;57785;57786;57787;57788;57789;57790;57791;57792;57793;63650;63651;63652;63653;63654;63655;63656;63657;63658;63659;63660;63661;63662;63663;63664;82479;82480;82481;82482;82483;82484;82485;82486;82487;82488;82489;82490;82491;82492;82493;82494;82495;82496;82497;82498;82499;82500;82501;163751;163752;163753;163754;163755;163756;163757;163758;163759;163760;163761;163762;163…	5064;5553;7058;13490	True;True;True;True	79686;79687;79688;79689;79690;79691;79692;79693;79694;79695;79696;79697;79698;79699;79700;79701;79702;79703;79704;79705;79706;79707;79708;79709;79710;79711;79712;79713;79714;79715;79716;79717;79718;79719;79720;79721;79722;79723;79724;79725;79726;88476;88477;88478;88479;88480;88481;88482;88483;88484;88485;88486;88487;88488;88489;88490;88491;88492;88493;88494;88495;88496;88497;88498;88499;88500;885…	79693;88485;114845;230513
30.4637	30.3792	30.7039	30.3302	29.7368	29.8627	29.6283	30.3924	4	4	1	1	3	3	3	20.6	20.6	20.6	23.819	0	188.69	16422000000	71	Bradi5g23770.1.p	Bradi5g23770	1	0	680;681	0	126;129	10504;11092;11093;17650	118675;118676;118677;118678;118679;118680;118681;118682;118683;118684;118685;118686;118687;118688;118689;118690;118691;118692;118693;118694;118695;118696;118697;118698;118699;118700;118701;118702;125433;125434;125435;125436;125437;125438;125439;125440;125441;125442;125443;125444;125445;125446;125447;125448;125449;125450;125451;125452;125453;125454;125455;125456;125457;195476;195477;195478;195479;…	9733;10278;16231	True;True;True	166995;166996;166997;166998;166999;167000;167001;167002;167003;167004;167005;167006;167007;167008;167009;167010;167011;167012;167013;167014;167015;167016;167017;167018;167019;167020;167021;167022;167023;167024;167025;167026;167027;167028;167029;167030;167031;167032;167033;167034;167035;167036;167037;167038;176830;176831;176832;176833;176834;176835;176836;176837;176838;176839;176840;176841;176842;…	167021;176855;276854
30.5795	30.2456	30.4988	30.1181	30.5409	29.6726	29.9679	29.6899	4	4	1	1	7	7	6	52.6	52.6	49	19.732	0	51.047	15813000000	155	Bradi1g54553.1.p	Bradi1g54553	1	0	208	0	146	1185;2341;2528;3418;10828;11541;13625	12575;12576;12577;12578;12579;12580;12581;12582;12583;12584;12585;12586;12587;12588;12589;12590;23459;23460;23461;23462;23463;23464;23465;23466;23467;23468;23469;25242;25243;25244;25245;25246;25247;25248;25249;25250;25251;25252;25253;25254;25255;34679;34680;34681;34682;34683;34684;34685;34686;34687;34688;34689;34690;34691;34692;34693;34694;34695;34696;34697;34698;34699;122990;122991;122992;122993…	1095;2125;2301;3134;10041;10683;12484	True;True;True;True;True;True;True	17122;17123;17124;17125;17126;17127;17128;17129;17130;17131;17132;17133;17134;17135;17136;17137;17138;17139;31268;31269;31270;31271;31272;31273;31274;31275;31276;31277;31278;31279;31280;31281;33526;33527;33528;33529;33530;33531;33532;33533;33534;33535;33536;33537;33538;33539;33540;33541;33542;33543;33544;33545;33546;33547;33548;33549;33550;33551;46457;46458;46459;46460;46461;46462;46463;46464;464…	17139;31274;33527;46459;173435;184593;217807
30.4214	30.1107	30.5335	30.5268	30.9308	30.3165	30.1236	29.8332	4	4	1	1	6	6	6	27.5	27.5	27.5	24.575	0	158.55	16612000000	191	Bradi1g54920.1.p	Bradi1g54920	1	0	0	0	0	5097;5386;6203;11230;16912;16913	53268;53269;53270;53271;53272;53273;53274;53275;53276;53277;53278;53279;53280;53281;53282;53283;53284;53285;53286;53287;53288;53289;56269;56270;56271;56272;56273;56274;56275;56276;56277;56278;56279;56280;56281;56282;56283;56284;56285;56286;56287;67495;67496;67497;67498;67499;67500;67501;67502;127095;127096;127097;127098;127099;127100;127101;127102;127103;127104;127105;127106;127107;127108;127109;…	4703;4981;5749;10401;15539;15540	True;True;True;True;True;True	72946;72947;72948;72949;72950;72951;72952;72953;72954;72955;72956;72957;72958;72959;72960;72961;72962;72963;72964;72965;72966;72967;72968;72969;77218;77219;77220;77221;77222;77223;77224;77225;77226;77227;77228;77229;77230;77231;77232;77233;77234;77235;77236;77237;77238;77239;77240;77241;77242;77243;77244;77245;77246;77247;77248;77249;77250;77251;77252;77253;77254;77255;77256;77257;77258;77259;772…	72947;77225;94523;179420;264710;264725
30.4642	30.0528	30.2226	29.883	29.9856	29.7454	29.4516	29.492	4	4	1	1	18	18	15	34.8	34.8	33.5	80.986	0	262.59	12706000000	159	Bradi3g47340.1.p	Bradi3g47340	1	0	0	0	0	1981;2425;2426;2795;2887;2937;3038;3669;6575;10406;11298;13832;15975;16243;16350;18720;18996;18997;18998	19712;19713;19714;19715;19716;19717;19718;19719;19720;19721;19722;19723;19724;19725;19726;24330;24331;24332;24333;24334;28192;28193;28194;28195;28196;28197;28198;28199;28200;28201;28202;28203;28204;28205;28206;28207;28208;28209;29142;29143;29144;29145;29146;29147;29148;29149;29645;29646;29647;29648;29649;29650;29651;29652;29653;29654;29655;30528;30529;30530;30531;30532;30533;30534;30535;30536;305…	1794;2207;2208;2558;2642;2690;2785;3375;6088;9645;10465;12673;14677;14925;15026;17219;17475;17476	True;True;True;True;True;True;True;True;True;True;True;True;True;True;True;True;True;True	26460;26461;26462;26463;26464;26465;26466;26467;26468;26469;26470;26471;26472;26473;26474;32442;32443;32444;32445;32446;37547;37548;37549;37550;37551;37552;37553;37554;37555;37556;37557;37558;37559;37560;37561;37562;37563;37564;37565;37566;38827;38828;38829;38830;38831;38832;38833;38834;39492;39493;39494;39495;39496;39497;39498;39499;39500;39501;39502;39503;40675;40676;40677;40678;40679;40680;406…	26461;32442;32444;37554;38828;39494;40682;49368;99571;166047;180360;220881;249969;255152;256773;293097;299719;299724
28.8087	30.0295	29.3103	29.0346		27.1445	26.2759	27.0867	4	3	1	1	10	10	9	38.2	38.2	35.4	29.359	0	143.01	6567800000	76	Bradi2g60441.3.p;Bradi2g60441.1.p;Bradi2g60441.2.p;Bradi2g60536.3.p;Bradi2g60541.1.p;Bradi2g60536.2.p	Bradi2g60441	1	0	0	0	0	871;1457;3008;7781;9060;9122;14147;15120;18871;19004	9223;9224;9225;9226;9227;9228;15197;15198;15199;15200;15201;15202;15203;15204;15205;15206;15207;15208;30302;30303;30304;30305;30306;30307;30308;30309;30310;30311;30312;30313;30314;30315;30316;84658;84659;100144;100145;100146;100147;100148;100149;100150;100151;100152;100153;100900;100901;100902;100903;100904;100905;158758;158759;158760;158761;168391;168392;168393;168394;168395;168396;168397;168398…	799;1320;2757;7190;8373;8433;12976;13891;17361;17482	True;True;True;True;True;True;True;True;True;True	12348;12349;12350;12351;12352;12353;20576;20577;20578;20579;20580;20581;20582;20583;20584;20585;20586;20587;40400;40401;40402;40403;40404;40405;40406;40407;40408;40409;40410;40411;40412;40413;40414;118264;118265;140814;140815;140816;140817;140818;140819;140820;140821;140822;140823;141969;141970;141971;141972;141973;141974;223912;223913;223914;223915;237068;237069;237070;237071;237072;237073;23707…	12349;20583;40405;118265;140821;141973;223914;237070;297620;299765
30.4014	29.9468	29.9618	30.0619	30.3349	29.6126	29.5323	29.1575	4	4	1	1	9	9	9	32.7	32.7	32.7	55.671	0	231.68	12552000000	128	Bradi1g30527.1.p;Bradi1g30527.2.p	Bradi1g30527	1	0	0	0	0	568;2069;4165;5743;14242;14453;14454;14748;16082	5980;5981;5982;5983;5984;5985;5986;5987;5988;5989;5990;5991;20574;20575;20576;20577;20578;20579;20580;20581;20582;20583;20584;20585;20586;20587;20588;42765;42766;42767;42768;61189;61190;61191;61192;61193;61194;61195;61196;61197;61198;61199;61200;61201;61202;61203;61204;61205;61206;159591;159592;159593;159594;159595;159596;159597;159598;159599;159600;159601;159602;159603;159604;159605;159606;15960…	519;1878;3845;5323;13064;13262;13263;13539;14777	True;True;True;True;True;True;True;True;True	7964;7965;7966;7967;7968;7969;7970;7971;7972;7973;7974;7975;27509;27510;27511;27512;27513;27514;27515;27516;27517;27518;27519;27520;27521;27522;27523;57512;57513;57514;57515;84935;84936;84937;84938;84939;84940;84941;84942;84943;84944;84945;84946;84947;84948;84949;84950;84951;84952;225005;225006;225007;225008;225009;225010;225011;225012;225013;225014;225015;225016;225017;225018;225019;225020;22502…	7968;27513;57512;84937;225010;227087;227092;231230;251546
28.4126	29.9031	29.3482	28.6214	27.3532	26.8767	27.347	27.0174	4	4	1	1	10	9	9	24.9	22.2	22.2	59.519	0	129.41	5470700000	66	Bradi1g25517.1.p	Bradi1g25517	1	0	0	0	0	281;7600;8363;9912;11177;11178;12932;14283;16770;18112	2611;2612;2613;2614;2615;2616;2617;2618;2619;2620;2621;2622;81976;81977;81978;90787;110242;110243;110244;110245;110246;110247;110248;110249;110250;126564;126565;126566;126567;126568;126569;126570;126571;126572;126573;126574;126575;126576;126577;147938;159905;159906;159907;159908;159909;159910;159911;159912;159913;159914;159915;159916;159917;159918;159919;159920;159921;159922;159923;185743;185744;…	254;7018;7739;9178;10351;10352;11861;13105;15409;16655	False;True;True;True;True;True;True;True;True;True	3244;3245;3246;3247;3248;3249;3250;3251;3252;3253;3254;3255;114141;114142;114143;127017;154756;154757;154758;154759;154760;154761;154762;154763;154764;154765;154766;178674;178675;178676;178677;178678;178679;178680;178681;178682;178683;178684;178685;178686;178687;178688;208985;225409;225410;225411;225412;225413;225414;225415;225416;225417;225418;225419;225420;225421;225422;225423;225424;225425;225…	3248;114143;127017;154758;178674;178688;208985;225426;262992;283666
30.326	29.8368	30.3295	30.0675	28.4015	28.4437	28.1425	27.1901	4	4	1	1	15	15	9	46.5	46.5	34.3	56.786	0	301.2	11062000000	186	Bradi1g10930.1.p;Bradi1g10930.3.p;Bradi1g10930.4.p	Bradi1g10930	1	0	0	0	0	976;1678;2746;6526;6990;7215;7304;8007;8275;8356;15664;15665;16576;17695;18916	10165;10166;10167;10168;10169;17369;17370;17371;17372;17373;17374;17375;17376;17377;17378;17379;17380;27698;27699;27700;27701;27702;27703;70634;70635;70636;70637;70638;70639;70640;70641;70642;70643;70644;70645;70646;70647;70648;70649;70650;75475;75476;75477;77838;77839;77840;77841;77842;77843;77844;77845;77846;77847;77848;77849;77850;78653;78654;78655;78656;78657;78658;78659;78660;78661;87149;871…	898;1521;2512;6040;6468;6668;6746;7404;7654;7732;14393;14394;15229;16268;17402	True;True;True;True;True;True;True;True;True;True;True;True;True;True;True	13653;13654;13655;13656;13657;13658;13659;23543;23544;23545;23546;23547;23548;23549;23550;23551;23552;23553;23554;23555;36897;36898;36899;36900;36901;36902;98814;98815;98816;98817;98818;98819;98820;98821;98822;98823;98824;98825;98826;98827;98828;98829;98830;98831;105394;105395;105396;108532;108533;108534;108535;108536;108537;108538;108539;108540;108541;108542;108543;108544;108545;108546;108547;10…	13655;23546;36898;98816;105395;108548;109520;121788;126045;126919;244172;244175;259654;277348;298787
29.7492	29.6898	29.6202	29.4023	29.7122	28.756	29.0676	28.8497	4	4	1	1	7	6	6	33.6	31	31	36.769	0	120.08	10172000000	90	Bradi1g33740.1.p	Bradi1g33740	1	0	0	0	0	3685;6213;6959;7922;10313;11210;19087	37332;37333;37334;37335;37336;37337;37338;37339;37340;37341;37342;37343;37344;37345;37346;37347;37348;37349;37350;37351;67562;67563;67564;67565;67566;67567;67568;67569;67570;67571;67572;67573;67574;67575;67576;67577;67578;67579;67580;67581;67582;67583;67584;67585;67586;67587;75194;75195;75196;75197;75198;75199;75200;75201;75202;75203;75204;86025;86026;86027;86028;86029;86030;86031;86032;86033;860…	3389;5759;6441;7324;9558;10381;17559	True;True;True;True;False;True;True	50086;50087;50088;50089;50090;50091;50092;50093;50094;50095;50096;50097;50098;50099;50100;50101;50102;50103;50104;50105;50106;94597;94598;94599;94600;94601;94602;94603;94604;94605;94606;94607;94608;94609;94610;94611;94612;94613;94614;94615;94616;94617;94618;94619;94620;94621;94622;94623;94624;94625;94626;94627;94628;94629;94630;94631;105055;105056;105057;105058;105059;105060;105061;105062;105063;…	50089;94608;105060;120244;164611;179231;300906
30.0482	29.6732	29.8402	29.5738	29.5535	28.9314	28.9998	28.5981	4	4	1	1	12	12	12	38.3	38.3	38.3	52.574	0	142.81	9798100000	158	Bradi1g56270.1.p	Bradi1g56270	1	0	0	0	0	154;1910;1963;5420;8162;8173;10000;10307;13903;14362;15493;16658	1422;1423;1424;1425;1426;1427;1428;1429;1430;1431;1432;1433;1434;1435;1436;1437;1438;1439;19113;19114;19115;19116;19117;19118;19119;19120;19121;19122;19123;19124;19125;19126;19127;19128;19129;19130;19131;19132;19133;19134;19135;19136;19137;19138;19586;19587;19588;19589;19590;19591;19592;19593;19594;19595;19596;19597;19598;19599;56569;56570;56571;56572;56573;56574;56575;56576;88786;88920;88921;889…	136;1729;1777;5014;7552;7562;9262;9552;12740;13177;14239;15305	True;True;True;True;True;True;True;True;True;True;True;True	1793;1794;1795;1796;1797;1798;1799;1800;1801;1802;1803;1804;1805;1806;1807;1808;1809;1810;1811;1812;1813;25708;25709;25710;25711;25712;25713;25714;25715;25716;25717;25718;25719;25720;25721;25722;25723;25724;25725;25726;25727;25728;25729;25730;25731;25732;25733;25734;25735;25736;25737;25738;25739;25740;25741;25742;25743;25744;25745;25746;25747;25748;25749;26329;26330;26331;26332;26333;26334;26335;…	1796;25725;26333;77716;124066;124256;157020;164449;221487;226215;241984;261257
29.9212	29.5995	29.5822	29.1624	29.3222	28.809	28.4058	28.747	4	4	1	1	6	6	6	49.6	49.6	49.6	12.323	0	44.918	8065800000	51	Bradi2g53570.1.p	Bradi2g53570	1	0	0	0	0	2351;6209;6210;8843;12889;16105	23556;23557;23558;23559;23560;23561;23562;23563;23564;23565;23566;67534;67535;67536;67537;67538;67539;67540;67541;67542;67543;67544;67545;96703;96704;96705;96706;96707;96708;96709;96710;96711;96712;96713;96714;96715;96716;147465;147466;147467;147468;178692;178693;178694;178695;178696;178697	2135;5755;5756;8173;11819;14800	True;True;True;True;True;True	31392;31393;31394;31395;31396;31397;31398;31399;31400;31401;31402;94569;94570;94571;94572;94573;94574;94575;94576;94577;94578;94579;94580;135395;135396;135397;135398;135399;135400;135401;135402;135403;135404;135405;135406;135407;135408;135409;135410;135411;135412;135413;135414;208366;208367;208368;208369;251981;251982;251983;251984;251985;251986	31396;94570;94573;135413;208367;251981
29.1907	29.5522	29.2112	29.3701	28.9902	28.1418	28.0744	27.0757	4	4	1	1	6	6	5	22.4	22.4	20.2	45.493	0	76.226	7091200000	103	Bradi2g12047.2.p	Bradi2g12047	1	0	0	0	0	972;2336;12646;15542;15689;18687	10140;10141;10142;10143;10144;10145;10146;10147;10148;10149;10150;10151;23431;23432;23433;23434;23435;23436;23437;23438;23439;23440;23441;23442;23443;23444;23445;23446;23447;23448;23449;23450;144025;144026;144027;144028;144029;144030;144031;144032;144033;144034;144035;144036;144037;172522;172523;172524;172525;172526;172527;172528;172529;172530;172531;172532;172533;173864;173865;173866;173867;1738…	894;2120;11602;14283;14416;17192	True;True;True;True;True;True	13626;13627;13628;13629;13630;13631;13632;13633;13634;13635;13636;13637;13638;13639;31240;31241;31242;31243;31244;31245;31246;31247;31248;31249;31250;31251;31252;31253;31254;31255;31256;31257;31258;31259;203382;203383;203384;203385;203386;203387;203388;203389;203390;203391;203392;203393;203394;203395;203396;203397;203398;242623;242624;242625;242626;242627;242628;242629;242630;242631;242632;242633…	13631;31256;203396;242630;244427;292749
29.9986	29.4212	29.4819	29.2977	30.1689	29.3173	29.4066	28.9477	4	4	1	1	4	4	4	29.4	29.4	29.4	19.716	0	171.03	8935500000	56	Bradi1g45710.1.p	Bradi1g45710	1	0	133;134;135;136;137;138;139;140	0	139;141;145;149;152;163;169;170	1768;1769;16325;19149;19150	18109;18110;18111;18112;18113;18114;18115;18116;18117;18118;18119;18120;18121;18122;18123;18124;18125;18126;18127;18128;18129;18130;18131;18132;18133;18134;18135;18136;18137;18138;18139;18140;18141;18142;18143;18144;18145;181468;181469;181470;181471;181472;181473;181474;212934;212935;212936;212937;212938;212939;212940;212941;212942;212943;212944;212945;212946;212947;212948;212949;212950;212951;21…	1604;15001;17610;17611	True;True;True;True	24491;24492;24493;24494;24495;24496;24497;24498;24499;24500;24501;24502;24503;24504;24505;24506;24507;24508;24509;24510;24511;24512;24513;24514;24515;24516;24517;24518;24519;24520;24521;24522;24523;24524;24525;24526;24527;24528;24529;24530;24531;24532;24533;24534;24535;24536;24537;24538;24539;24540;24541;24542;24543;24544;24545;256487;256488;256489;256490;256491;256492;256493;301881;301882;301883…	24536;256488;301908;301916
29.3733	29.4092	29.3821	28.9234	28.9375	28.7928	28.8165	28.0906	4	4	1	1	21	21	21	34.8	34.8	34.8	95.377	0	157.36	7086200000	168	Bradi1g32650.1.p;Bradi1g32650.3.p;Bradi1g32650.9.p;Bradi1g32650.8.p;Bradi1g32650.7.p;Bradi1g32650.6.p;Bradi1g32650.5.p;Bradi1g32650.4.p	Bradi1g32650	1	0	0	0	0	110;1425;1897;2102;2945;3415;5949;7147;8707;10556;11580;13109;13192;15238;15690;17374;17979;18148;18468;18485;19179	1057;1058;1059;1060;1061;1062;1063;1064;1065;1066;14913;14914;14915;14916;14917;14918;14919;14920;14921;14922;19010;19011;20903;20904;20905;20906;20907;20908;20909;20910;20911;20912;29712;29713;34674;34675;63111;63112;63113;63114;63115;63116;63117;63118;77284;77285;77286;77287;77288;77289;77290;77291;77292;77293;77294;77295;77296;77297;94969;94970;94971;94972;94973;94974;94975;94976;94977;94978;9…	94;1291;1720;1911;2698;3131;5516;6602;8047;9783;10718;12013;12081;14005;14417;15968;16530;16691;16987;17003;17640	True;True;True;True;True;True;True;True;True;True;True;True;True;True;True;True;True;True;True;True;True	1337;1338;1339;1340;1341;1342;1343;1344;1345;1346;20177;20178;20179;20180;20181;20182;20183;20184;20185;20186;25564;25565;27942;27943;27944;27945;27946;27947;27948;27949;27950;27951;27952;27953;27954;39571;39572;46452;46453;87636;87637;87638;87639;87640;87641;87642;87643;107856;107857;107858;107859;107860;107861;107862;107863;107864;107865;107866;107867;107868;107869;132842;132843;132844;132845;1…	1338;20181;25564;27944;39572;46453;87636;107865;132857;167975;185899;211318;212681;238234;244432;271796;281872;284088;288941;289358;302284
29.9238	29.4008	29.6172	29.4737	30.1607	29.5672	29.3891	29.3046	4	4	1	1	6	6	5	21.6	21.6	19.6	48.533	0	85.816	9904900000	97	Bradi4g11087.1.p	Bradi4g11087	1	0	0	0	0	4992;6547;6690;13003;16459;18826	52282;52283;52284;52285;52286;52287;52288;52289;52290;52291;52292;52293;52294;52295;52296;52297;52298;52299;52300;52301;52302;52303;52304;70953;70954;70955;70956;70957;70958;70959;70960;70961;70962;70963;70964;72275;72276;72277;72278;72279;72280;72281;72282;72283;72284;72285;72286;148697;148698;148699;148700;148701;148702;148703;148704;148705;148706;148707;182591;182592;182593;182594;182595;18259…	4603;6060;6198;11921;15127;17318	True;True;True;True;True;True	71550;71551;71552;71553;71554;71555;71556;71557;71558;71559;71560;71561;71562;71563;71564;71565;71566;71567;71568;71569;71570;71571;71572;71573;71574;71575;71576;71577;71578;71579;71580;71581;71582;71583;71584;71585;71586;99331;99332;99333;99334;99335;99336;99337;99338;99339;99340;99341;99342;101002;101003;101004;101005;101006;101007;101008;101009;101010;101011;101012;101013;101014;101015;210227;…	71569;99333;101003;210229;258045;297199
29.3936	29.3795	29.2786	29.4177	29.3906	28.7079	28.869	28.3601	4	4	1	1	10	10	10	35.9	35.9	35.9	44.101	0	287.06	7796200000	121	Bradi5g20827.1.p	Bradi5g20827	1	0	0	0	0	2049;5765;5858;6195;7971;12532;14093;15128;18365;18682	20389;20390;20391;20392;20393;20394;20395;20396;20397;20398;20399;20400;61375;61376;61377;61378;61379;61380;61381;62194;62195;62196;62197;62198;62199;62200;62201;62202;67440;67441;67442;67443;67444;67445;67446;67447;86425;86426;86427;86428;86429;86430;86431;86432;142755;142756;142757;142758;142759;142760;142761;142762;142763;142764;142765;158451;158452;168442;168443;168444;168445;168446;168447;16…	1858;5344;5432;5741;7372;11491;12925;13899;16890;17187	True;True;True;True;True;True;True;True;True;True	27273;27274;27275;27276;27277;27278;27279;27280;27281;27282;27283;27284;27285;27286;85158;85159;85160;85161;85162;85163;85164;86329;86330;86331;86332;86333;86334;86335;86336;86337;94450;94451;94452;94453;94454;94455;94456;94457;94458;94459;120720;120721;120722;120723;120724;120725;120726;120727;201489;201490;201491;201492;201493;201494;201495;201496;201497;201498;201499;223545;223546;237120;23712…	27276;85160;86334;94458;120724;201493;223546;237123;287163;292659
29.5378	29.3695	29.4512	29.0663	29.4353	29.1411	29.0656	28.538	4	4	1	1	12	12	12	27	27	27	68.305	0	160.11	8270300000	127	Bradi2g01850.1.p;Bradi2g01850.2.p	Bradi2g01850	1	0	0	0	0	4162;5030;5666;5968;5984;7236;11356;11537;12669;14313;17102;18054	42733;42734;42735;42736;42737;42738;42739;42740;42741;42742;42743;42744;42745;42746;42747;42748;42749;42750;42751;42752;42753;42754;42755;42756;42757;42758;42759;42760;42761;42762;52742;52743;52744;52745;52746;52747;52748;52749;52750;52751;52752;60334;60335;60336;60337;60338;63248;63249;63250;63251;63252;63253;63624;78002;78003;78004;78005;128303;128304;128305;128306;128307;130739;130740;130741;1…	3842;4640;5249;5533;5549;6686;10521;10680;11623;13130;15717;16602	True;True;True;True;True;True;True;True;True;True;True;True	57471;57472;57473;57474;57475;57476;57477;57478;57479;57480;57481;57482;57483;57484;57485;57486;57487;57488;57489;57490;57491;57492;57493;57494;57495;57496;57497;57498;57499;57500;57501;57502;57503;57504;57505;57506;57507;57508;57509;72232;72233;72234;72235;72236;72237;72238;72239;72240;72241;72242;83672;83673;83674;83675;83676;87829;87830;87831;87832;87833;87834;88449;108722;108723;108724;108725…	57471;72232;83674;87833;88449;108722;180972;184556;203619;225883;266923;282817
30.5548	29.3414	29.9153	30.1545	30.1533	29.3661	29.649	29.2073	4	4	1	1	2	2	2	8.4	8.4	8.4	25.592	0	6.7506	11025000000	71	Bradi2g46120.1.p	Bradi2g46120	1	0	0	0	0	9580;17579	107047;107048;107049;107050;107051;107052;107053;107054;107055;107056;107057;107058;107059;107060;107061;107062;107063;107064;107065;194399;194400;194401;194402;194403;194404;194405;194406;194407;194408;194409;194410;194411;194412;194413;194414;194415;194416;194417;194418;194419;194420;194421;194422;194423;194424;194425;194426;194427;194428;194429;194430;194431;194432;194433;194434;194435;194436;…	8872;16163	True;True	150740;150741;150742;150743;150744;150745;150746;150747;150748;150749;150750;150751;150752;150753;150754;150755;150756;150757;150758;275217;275218;275219;275220;275221;275222;275223;275224;275225;275226;275227;275228;275229;275230;275231;275232;275233;275234;275235;275236;275237;275238;275239;275240;275241;275242;275243;275244;275245;275246;275247;275248;275249;275250;275251;275252;275253;275254;…	150754;275228
29.0985	29.3391	29.1262	28.9375	29.0004	28.6407	28.4892	28.4279	4	4	1	1	9	9	9	21.6	21.6	21.6	58.951	0	92.868	6770800000	117	Bradi1g30830.1.p	Bradi1g30830	1	0	0	0	0	2171;2645;6067;6134;6978;8420;14079;14447;15794	21556;21557;21558;21559;21560;21561;21562;21563;21564;21565;21566;21567;21568;26462;26463;26464;26465;26466;26467;26468;26469;26470;26471;66216;66217;66218;66219;66220;66221;66222;66223;66224;66225;66226;66227;66228;66229;66230;66231;66232;66233;66234;66235;66236;66237;66812;66813;66814;66815;66816;66817;66818;66819;66820;66821;66822;66823;66824;66825;66826;66827;66828;66829;75378;75379;75380;913…	1976;2414;5622;5683;6458;7790;12911;13256;14512	True;True;True;True;True;True;True;True;True	28768;28769;28770;28771;28772;28773;28774;28775;28776;28777;28778;28779;28780;28781;28782;35094;35095;35096;35097;35098;35099;35100;35101;35102;35103;35104;92962;92963;92964;92965;92966;92967;92968;92969;92970;92971;92972;92973;92974;92975;92976;92977;92978;92979;92980;92981;92982;92983;92984;92985;92986;92987;92988;92989;92990;92991;92992;92993;92994;92995;93662;93663;93664;93665;93666;93667;936…	28768;35100;92977;93672;105294;127932;223466;227038;246733
29.0156	29.326	29.4343	29.0439	29.6523	29.7757	29.5754	29.656	4	4	1	1	11	11	11	35.5	35.5	35.5	33.489	0	75.204	8159300000	109	Bradi1g50810.1.p	Bradi1g50810	1	0	0	0	0	343;363;3434;4418;6299;9763;10254;13887;17769;17780;17781	3282;3283;3284;3285;3286;3287;3288;3289;3906;3907;3908;3909;3910;3911;3912;3913;3914;3915;3916;3917;3918;3919;3920;3921;3922;3923;34825;34826;46100;68368;68369;68370;68371;68372;68373;68374;68375;68376;68377;108880;108881;108882;108883;108884;108885;108886;108887;108888;108889;108890;108891;108892;114187;114188;114189;114190;114191;114192;114193;114194;114195;114196;114197;114198;114199;156821;15…	312;329;3150;4073;5840;9042;9500;12724;16335;16345;16346	True;True;True;True;True;True;True;True;True;True;True	4199;4200;4201;4202;4203;4204;4205;4206;5099;5100;5101;5102;5103;5104;5105;5106;5107;5108;5109;5110;5111;5112;5113;5114;5115;5116;46629;46630;62704;95644;95645;95646;95647;95648;95649;95650;95651;95652;95653;153092;153093;153094;153095;153096;153097;153098;153099;153100;153101;153102;153103;153104;153105;153106;153107;153108;153109;153110;153111;153112;160099;160100;160101;160102;160103;160104;16…	4201;5110;46629;62704;95646;153092;160101;221371;278865;279013;279017
29.6027	29.2376	29.378	29.2962	28.5751	27.8976	27.9327		4	3	1	1	3	3	3	33.3	33.3	33.3	13.234	0	128.82	6266900000	39	Bradi1g01610.1.p	Bradi1g01610	1	0	0	0	0	760;7468;18737	8030;8031;8032;8033;8034;8035;8036;8037;8038;80402;80403;80404;80405;80406;80407;80408;206984;206985;206986;206987;206988;206989;206990;206991;206992;206993;206994;206995;206996;206997;206998;206999;207000;207001;207002;207003;207004;207005;207006;207007;207008	701;6897;17234	True;True;True	10590;10591;10592;10593;10594;10595;10596;10597;10598;10599;111979;111980;111981;111982;111983;111984;111985;293368;293369;293370;293371;293372;293373;293374;293375;293376;293377;293378;293379;293380;293381;293382;293383;293384;293385;293386;293387;293388;293389;293390;293391;293392;293393	10592;111980;293369
29.5586	29.2274	28.7139	28.6469	27.8558	27.5312	28.0429		4	3	1	1	7	7	7	55	55	55	19.899	0	216.87	5511900000	71	Bradi3g29580.1.p	Bradi3g29580	1	0	0	0	0	1184;2096;2097;5611;6224;14422;14715	12566;12567;12568;12569;12570;12571;12572;12573;12574;20850;20851;20852;20853;20854;20855;20856;59426;59427;59428;59429;59430;59431;59432;59433;59434;59435;59436;59437;59438;59439;59440;59441;59442;59443;59444;59445;59446;59447;59448;67691;67692;67693;67694;67695;67696;67697;67698;67699;67700;67701;67702;161097;161098;163916;163917;163918;163919;163920;163921;163922;163923;163924	1094;1905;1906;5195;5769;13234;13510	True;True;True;True;True;True;True	17113;17114;17115;17116;17117;17118;17119;17120;17121;27875;27876;27877;27878;27879;27880;27881;82185;82186;82187;82188;82189;82190;82191;82192;82193;82194;82195;82196;82197;82198;82199;82200;82201;82202;82203;82204;82205;82206;82207;94794;94795;94796;94797;94798;94799;94800;94801;94802;94803;94804;94805;94806;94807;94808;94809;94810;94811;94812;94813;94814;94815;94816;226880;226881;230701;230702…	17120;27876;27879;82191;94803;226881;230704
29.2697	29.2162	29.0624	29.076	29.2297	29.0796	28.9414	28.6072	4	4	1	1	15	14	14	39.6	37.6	37.6	57.856	0	287.36	6892400000	137	Bradi3g30630.1.p;Bradi3g30630.2.p;Bradi3g30630.3.p	Bradi3g30630	1	0	0	0	0	202;813;5529;6230;8096;8984;9277;10091;10501;11507;12386;12628;12905;13259;15289	1873;1874;1875;1876;1877;1878;8679;8680;8681;8682;8683;8684;8685;8686;8687;58607;58608;58609;58610;58611;58612;58613;58614;58615;58616;67764;88130;88131;88132;88133;88134;88135;88136;88137;88138;88139;88140;88141;99349;103887;103888;103889;103890;103891;103892;103893;103894;103895;103896;103897;103898;103899;103900;103901;103902;103903;103904;103905;103906;112759;112760;112761;112762;112763;11276…	183;746;5118;5775;7490;8300;8582;9347;9730;10652;11354;11585;11835;12144;14055	True;True;True;True;True;True;True;True;True;True;True;True;True;False;True	2338;2339;2340;2341;2342;2343;11620;11621;11622;11623;11624;11625;11626;11627;11628;81043;81044;81045;81046;81047;81048;81049;81050;81051;81052;94884;123145;123146;123147;123148;123149;123150;123151;123152;123153;123154;123155;123156;123157;139638;146412;146413;146414;146415;146416;146417;146418;146419;146420;146421;146422;146423;146424;146425;146426;146427;146428;146429;146430;146431;158132;1581…	2339;11620;81052;94884;123155;139638;146427;158150;166971;183447;199486;203224;208572;213609;238669
29.5752	29.2136	29.5808	29.3644	28.6918	28.9529	28.8293	28.8678	4	4	1	1	10	9	9	32	28.8	28.8	56.242	0	206.35	7406200000	78	Bradi3g01320.1.p	Bradi3g01320	1	0	0	0	0	408;1732;2248;2249;6407;7753;8838;8839;10037;12381;12602	4306;4307;4308;4309;4310;4311;4312;4313;4314;4315;4316;4317;17878;17879;22277;22278;22279;22280;22281;22282;22283;22284;22285;69153;69154;69155;69156;69157;69158;69159;69160;69161;69162;69163;84362;84363;84364;84365;84366;84367;84368;84369;84370;84371;84372;84373;84374;84375;84376;84377;96666;96667;96668;96669;96670;96671;96672;96673;96674;96675;96676;96677;96678;96679;96680;96681;96682;96683;966…	373;1571;2042;5941;7163;8168;8169;9294;11349;11560	True;True;True;False;True;True;True;True;True;True	5571;5572;5573;5574;5575;5576;5577;5578;5579;5580;5581;5582;24230;24231;29666;29667;29668;29669;29670;29671;29672;29673;29674;29675;96611;96612;96613;96614;96615;96616;96617;96618;96619;96620;96621;96622;117867;117868;117869;117870;117871;117872;117873;117874;117875;117876;117877;117878;117879;117880;117881;117882;117883;117884;117885;117886;117887;117888;117889;117890;117891;117892;117893;117894…	5576;24230;29674;96614;117868;135353;135370;157398;199437;202987
29.2527	29.2034	29.418	29.2093	30.188	29.7522	29.5998	29.494	4	4	1	1	6	6	2	33.5	33.5	19.8	25.5	0	185.3	8957600000	78	Bradi3g09240.2.p	Bradi3g09240	1	0	442	0	137	498;5627;9285;15913;18791;18792;19088;19089	5215;5216;5217;5218;5219;5220;5221;5222;5223;5224;5225;5226;5227;5228;5229;5230;5231;5232;5233;59518;103949;103950;103951;103952;103953;103954;103955;103956;103957;103958;103959;103960;103961;103962;103963;103964;103965;103966;103967;103968;103969;103970;176756;176757;176758;176759;176760;176761;176762;176763;176764;176765;176766;176767;209180;209181;209182;209183;209184;209185;209186;209187;2091…	458;5211;8590;14617;17286;17560	True;True;True;True;True;True	6791;6792;6793;6794;6795;6796;6797;6798;6799;6800;6801;6802;6803;6804;6805;6806;6807;6808;6809;6810;6811;6812;82280;146476;146477;146478;146479;146480;146481;146482;146483;146484;146485;146486;146487;146488;146489;146490;146491;146492;146493;146494;146495;146496;146497;146498;146499;146500;146501;146502;146503;146504;146505;146506;146507;146508;146509;146510;248983;248984;248985;248986;248987;248…	6803;82280;146481;248990;296803;300909
28.593	29.2031	29.0445	28.8646	30.0095	29.6658	30.1438	29.3016	4	4	1	1	16	16	16	32.9	32.9	32.9	73.616	0	263.12	8230400000	130	Bradi5g04070.6.p;Bradi5g04070.4.p;Bradi5g04070.3.p;Bradi5g04070.1.p;Bradi5g04070.2.p;Bradi5g04070.5.p;Bradi5g04070.8.p;Bradi5g04070.7.p;Bradi5g04070.9.p	Bradi5g04070	1	0	0	0	0	854;953;4775;5247;6123;6330;7888;8903;9017;9018;10121;11764;12278;13094;14441;17269	9027;9028;9029;9030;9031;9032;9033;9986;9987;9988;9989;9990;9991;9992;9993;49551;49552;54600;54601;54602;54603;54604;54605;54606;54607;54608;54609;54610;54611;54612;54613;54614;54615;66702;66703;66704;66705;66706;66707;66708;68558;68559;85603;97901;97902;97903;97904;97905;97906;97907;97908;97909;97910;97911;97912;97913;99673;99674;99675;99676;99677;99678;99679;99680;99681;99682;99683;99684;99685;…	784;875;4407;4847;5675;5871;7290;8223;8330;8331;9376;10885;11261;11998;13250;15874	True;True;True;True;True;True;True;True;True;True;True;True;True;True;True;True	12073;12074;12075;12076;12077;12078;12079;13458;13459;13460;13461;13462;13463;13464;13465;13466;13467;67367;67368;74804;74805;74806;74807;74808;74809;74810;74811;74812;74813;74814;74815;74816;74817;74818;74819;93544;93545;93546;93547;93548;93549;93550;95876;95877;119533;137266;137267;137268;137269;137270;137271;137272;137273;137274;137275;137276;137277;137278;137279;137280;137281;137282;137283;13…	12073;13461;67368;74809;93545;95876;119533;137274;140125;140130;158488;190575;197816;211125;227000;269544
28.8878	29.1595	28.6125	27.9037	27.7861	27.6058	27.8829		4	3	1	1	10	10	10	48.2	48.2	48.2	37.639	0	106.77	4788200000	56	Bradi4g29243.1.p	Bradi4g29243	1	0	0	0	0	2793;3795;6624;10912;13940;14091;14498;14524;15055;16022	28172;28173;28174;28175;28176;28177;28178;28179;28180;28181;28182;28183;28184;38380;38381;38382;38383;38384;38385;38386;38387;38388;38389;38390;38391;38392;71583;123894;157203;158420;158421;158422;158423;158424;158425;158426;161634;161635;161636;161637;161638;161639;161640;161641;161642;161908;161909;161910;167871;167872;167873;167874;167875;177977;177978;177979	2556;3492;6135;10111;12774;12923;13305;13330;13828;14721	True;True;True;True;True;True;True;True;True;True	37526;37527;37528;37529;37530;37531;37532;37533;37534;37535;37536;37537;37538;37539;51571;51572;51573;51574;51575;51576;51577;51578;51579;51580;51581;51582;51583;100111;174764;221923;223513;223514;223515;223516;223517;223518;223519;223520;227510;227511;227512;227513;227514;227515;227516;227517;227518;227872;227873;227874;236388;236389;236390;236391;236392;236393;251007;251008;251009	37538;51575;100111;174764;221923;223519;227516;227873;236392;251008
28.7324	29.1289	28.9537	28.8343	28.476	28.0401	28.3219	28.4121	4	4	1	1	9	9	7	26.4	26.4	20.8	49.591	0	141.72	5600900000	81	Bradi1g14983.2.p;Bradi1g14980.7.p;Bradi1g14980.6.p;Bradi1g14980.2.p;Bradi1g14980.8.p	Bradi1g14983	1	0	0	0	0	989;2837;3544;5969;6158;10327;18218;19050;19171	10248;10249;10250;10251;10252;10253;10254;10255;10256;10257;10258;10259;10260;10261;10262;10263;10264;10265;10266;10267;28601;35770;35771;35772;35773;35774;63254;63255;63256;63257;63258;63259;63260;63261;63262;63263;63264;63265;67138;67139;67140;67141;67142;67143;116906;116907;116908;116909;116910;116911;116912;116913;116914;116915;116916;116917;116918;116919;116920;201371;201372;201373;201374;20…	911;2596;3256;5534;5705;9572;16757;17522;17632	True;True;True;True;True;True;True;True;True	13775;13776;13777;13778;13779;13780;13781;13782;13783;13784;13785;13786;13787;13788;13789;13790;13791;13792;13793;13794;38067;47872;47873;47874;47875;47876;87835;87836;87837;87838;87839;87840;87841;87842;87843;87844;87845;87846;94094;94095;94096;94097;94098;94099;164780;164781;164782;164783;164784;164785;164786;164787;164788;164789;164790;164791;164792;164793;164794;285078;285079;285080;285081;28…	13793;38067;47876;87844;94096;164780;285078;300467;302164
29.3953	29.0921	29.214	29.0679	29.2046	29.0819	28.8402	28.6076	4	4	1	1	12	12	12	32.2	32.2	32.2	59.003	0	189.78	6889900000	143	Bradi4g03680.3.p;Bradi4g03680.1.p	Bradi4g03680	1	0	0	0	0	1045;1810;2354;3199;3224;4112;7325;7560;9583;13796;16619;17232	10879;10880;18418;18419;18420;18421;18422;18423;18424;18425;18426;18427;18428;18429;18430;23582;23583;23584;23585;23586;23587;23588;23589;32161;32162;32163;32164;32165;32166;32167;32168;32169;32170;32171;32405;32406;32407;32408;32409;32410;32411;32412;32413;32414;42257;42258;42259;42260;42261;42262;42263;42264;42265;42266;42267;42268;42269;78862;78863;78864;78865;78866;78867;81293;81294;81295;812…	959;1645;2138;2932;2956;3792;6766;6981;8875;12645;15269;15841	True;True;True;True;True;True;True;True;True;True;True;True	14626;14627;24846;24847;24848;24849;24850;24851;24852;24853;24854;24855;24856;24857;24858;31422;31423;31424;31425;31426;31427;31428;31429;42925;42926;42927;42928;42929;42930;42931;42932;42933;42934;42935;43274;43275;43276;43277;43278;43279;43280;43281;43282;43283;43284;56630;56631;56632;56633;56634;56635;56636;56637;56638;56639;56640;56641;56642;56643;56644;56645;56646;109765;109766;109767;109768…	14626;24856;31424;42934;43274;56636;109769;113240;150769;220006;260694;269117
30.0222	29.0374	29.5259	28.9201	29.0262	28.4157	26.8646	28.6735	4	4	1	1	6	6	6	72.6	72.6	72.6	16.555	0	155.48	7794700000	101	Bradi5g21532.1.p	Bradi5g21532	1	0	0	0	0	1571;2274;2369;7967;10694;11531	16466;16467;16468;16469;16470;16471;16472;16473;16474;16475;16476;16477;16478;16479;16480;16481;16482;16483;16484;16485;16486;16487;16488;16489;22560;22561;22562;22563;22564;22565;23784;23785;23786;23787;86400;120734;120735;130583;130584;130585;130586;130587;130588;130589;130590;130591;130592;130593;130594;130595;130596;130597;130598;130599;130600;130601;130602;130603;130604;130605;130606;130607;…	1422;2065;2153;7368;9915;10675	True;True;True;True;True;True	22393;22394;22395;22396;22397;22398;22399;22400;22401;22402;22403;22404;22405;22406;22407;22408;22409;22410;22411;22412;22413;22414;22415;22416;22417;22418;22419;22420;22421;22422;22423;22424;22425;22426;22427;22428;22429;22430;22431;22432;22433;22434;30024;30025;30026;30027;30028;30029;31712;31713;31714;31715;120689;169834;169835;184354;184355;184356;184357;184358;184359;184360;184361;184362;184…	22394;30029;31715;120689;169834;184359
29.182	28.9894	28.8291	29.1797	29.5172	29.0104	28.7311	28.7277	4	4	1	1	6	6	6	23.3	23.3	23.3	28.741	0	106.92	6489100000	66	Bradi1g28140.4.p	Bradi1g28140	1	0	0	0	0	790;11417;13090;13696;15939;15940	8391;8392;8393;8394;8395;8396;8397;8398;128889;128890;128891;128892;128893;128894;128895;128896;128897;128898;128899;128900;128901;128902;128903;149373;154894;154895;154896;154897;154898;154899;154900;154901;177095;177096;177097;177098;177099;177100;177101;177102;177103;177104;177105;177106;177107;177108;177109;177110;177111;177112;177113;177114;177115;177116;177117;177118;177119;177120	728;10578;11994;12552;14643;14644	True;True;True;True;True;True	11184;11185;11186;11187;11188;11189;11190;11191;181830;181831;181832;181833;181834;181835;181836;181837;181838;181839;181840;181841;181842;181843;181844;181845;181846;181847;211112;218587;218588;218589;218590;218591;218592;218593;218594;249526;249527;249528;249529;249530;249531;249532;249533;249534;249535;249536;249537;249538;249539;249540;249541;249542;249543;249544;249545;249546;249547;249548;2…	11185;181832;211112;218590;249530;249543
29.1217	28.9793	29.1209	28.8799	29.7302	29.0519	28.5525	28.6782	4	4	1	1	13	13	13	43.8	43.8	43.8	43.966	0	205.76	6846300000	169	Bradi5g10177.1.p	Bradi5g10177	1	0	0	0	0	610;3187;3299;3902;4378;10866;12352;15233;17147;17216;18446;18939;19193	6394;6395;6396;6397;6398;6399;6400;6401;6402;6403;6404;31973;31974;31975;31976;31977;31978;31979;31980;33354;33355;33356;33357;33358;33359;33360;33361;33362;33363;33364;33365;39923;39924;39925;39926;39927;39928;39929;39930;45689;45690;45691;45692;45693;45694;45695;45696;45697;45698;45699;45700;45701;45702;45703;45704;45705;45706;45707;45708;45709;45710;45711;45712;45713;45714;45715;45716;45717;45…	560;2921;3022;3595;4033;10078;11325;14000;15759;15825;16966;17425;17654	True;True;True;True;True;True;True;True;True;True;True;True;True	8489;8490;8491;8492;8493;8494;8495;8496;8497;8498;8499;42668;42669;42670;42671;42672;42673;42674;42675;44617;44618;44619;44620;44621;44622;44623;44624;44625;44626;44627;44628;44629;44630;53752;53753;53754;53755;53756;53757;53758;53759;62068;62069;62070;62071;62072;62073;62074;62075;62076;62077;62078;62079;62080;62081;62082;62083;62084;62085;62086;62087;62088;62089;62090;62091;62092;62093;62094;62…	8490;42672;44618;53756;62081;173847;199007;238175;267510;268986;288742;299162;302439
27.5871	28.937	28.0986	28.3471	27.3471	27.3853	26.9009	27.5237	4	4	1	1	10	10	10	69.7	69.7	69.7	24.5	0	75.106	3897300000	83	Bradi1g13070.1.p	Bradi1g13070	1	0	0	0	0	150;151;1583;1584;2373;2375;2647;5762;9443;18675	1395;1396;1397;1398;1399;1400;1401;1402;1403;1404;1405;1406;1407;1408;16593;16594;16595;16596;16597;16598;16599;16600;16601;16602;16603;16604;16605;16606;16607;23827;23841;23842;23843;23844;23845;23846;23847;23848;23849;23850;23851;23852;23853;26474;26475;26476;26477;26478;26479;26480;61343;61344;61345;61346;61347;61348;61349;61350;61351;105662;105663;105664;105665;105666;105667;105668;206399;206…	132;133;1432;1433;2156;2158;2416;5341;8742;17180	True;True;True;True;True;True;True;True;True;True	1766;1767;1768;1769;1770;1771;1772;1773;1774;1775;1776;1777;1778;1779;22559;22560;22561;22562;22563;22564;22565;22566;22567;22568;22569;22570;22571;22572;22573;22574;31760;31775;31776;31777;31778;31779;31780;31781;31782;31783;31784;31785;31786;31787;31788;31789;31790;31791;31792;31793;35107;35108;35109;35110;35111;35112;35113;35114;85121;85122;85123;85124;85125;85126;85127;85128;85129;85130;85131…	1774;1778;22559;22572;31760;31790;35114;85131;148879;292589
29.703	28.9216	29.0452	28.772	27.5365	28.256	28.3326	28.387	4	4	1	1	10	10	10	38.2	38.2	38.2	41.157	0	132.29	6088500000	65	Bradi1g04670.2.p;Bradi1g04670.1.p	Bradi1g04670	1	0	0	0	0	1672;1845;2552;4665;5964;7923;8881;16270;17771;18875	17315;17316;17317;17318;17319;17320;17321;18587;18588;18589;18590;18591;18592;18593;18594;25546;25547;25548;25549;25550;25551;25552;25553;25554;25555;25556;25557;48762;48763;48764;48765;48766;48767;48768;48769;48770;48771;48772;63231;63232;86035;97573;97574;97575;97576;97577;97578;97579;97580;97581;97582;97583;97584;181039;181040;181041;181042;181043;181044;181045;196895;196896;196897;209840;2098…	1515;1679;2324;4307;5529;7325;8206;14951;16337;17365	True;True;True;True;True;True;True;True;True;True	23481;23482;23483;23484;23485;23486;23487;25031;25032;25033;25034;25035;25036;25037;25038;33903;33904;33905;33906;33907;33908;33909;33910;33911;33912;33913;33914;66348;66349;66350;66351;66352;66353;66354;66355;66356;66357;66358;87812;87813;120245;136819;136820;136821;136822;136823;136824;136825;136826;136827;136828;136829;136830;255931;255932;255933;255934;255935;255936;255937;255938;278875;27887…	23485;25038;33906;66355;87813;120245;136824;255933;278875;297647
29.0039	28.8152	29.0826	29.2395	29.4974	28.9691	29.1571	29.2948	4	4	1	1	14	14	14	30.8	30.8	30.8	73.519	0	265.6	6875400000	139	Bradi5g16900.2.p;Bradi5g16900.1.p;Bradi5g16900.4.p;Bradi5g16900.3.p	Bradi5g16900	1	0	0	0	0	2657;3350;5952;7556;8594;12736;14418;14419;14540;15730;16009;16069;17967;18393	26519;26520;26521;26522;26523;26524;26525;26526;26527;26528;26529;26530;26531;26532;26533;26534;26535;26536;26537;26538;34026;63154;63155;63156;63157;63158;63159;81265;81266;93951;93952;93953;93954;93955;93956;93957;93958;93959;93960;93961;93962;93963;93964;93965;93966;146087;161067;161068;161069;161070;161071;161072;161073;161074;161075;161076;161077;161078;161079;161080;161081;161082;161083;161…	2426;3069;5519;6977;7946;11679;13230;13231;13345;14454;14708;14764;16519;16918	True;True;True;True;True;True;True;True;True;True;True;True;True;True	35154;35155;35156;35157;35158;35159;35160;35161;35162;35163;35164;35165;35166;35167;35168;35169;35170;35171;35172;35173;35174;35175;35176;35177;35178;35179;45636;87691;87692;87693;87694;87695;87696;113200;113201;131494;131495;131496;131497;131498;131499;131500;131501;131502;131503;131504;131505;131506;131507;131508;131509;131510;131511;206579;226846;226847;226848;226849;226850;226851;226852;22685…	35166;45636;87692;113200;131497;206579;226858;226862;227993;245414;250922;251420;281723;287681
29.589	28.8132	29.075	28.7762	29.1739	28.9446	28.7629	28.4416	4	4	1	1	15	12	12	36.7	33.3	33.3	72.058	0	72.8	6227800000	126	Bradi5g13120.3.p;Bradi5g13120.1.p;Bradi5g13120.5.p;Bradi5g13120.4.p	Bradi5g13120	1	0	0	0	0	2007;2425;2426;2846;2852;3037;5451;5679;6574;9812;11300;15975;16242;16919;18338	20042;20043;20044;20045;20046;20047;20048;20049;20050;20051;20052;20053;24330;24331;24332;24333;24334;28737;28794;28795;28796;28797;28798;28799;28800;28801;28802;28803;28804;28805;30519;30520;30521;30522;30523;30524;30525;30526;30527;57588;57589;57590;57591;57592;57593;57594;57595;57596;57597;57598;57599;57600;57601;57602;57603;57604;57605;57606;57607;57608;57609;57610;57611;60596;60597;60598;605…	1817;2207;2208;2604;2610;2784;5042;5261;6087;9086;10467;14677;14924;15546;16865	True;False;False;True;True;True;True;True;True;True;True;False;True;True;True	26892;26893;26894;26895;26896;26897;26898;26899;26900;26901;26902;26903;26904;32442;32443;32444;32445;32446;38297;38356;38357;38358;38359;38360;38361;38362;38363;38364;38365;38366;38367;40666;40667;40668;40669;40670;40671;40672;40673;40674;79429;79430;79431;79432;79433;79434;79435;79436;79437;79438;79439;79440;79441;79442;79443;79444;79445;79446;79447;79448;79449;79450;79451;79452;79453;79454;794…	26904;32442;32444;38297;38358;40666;79469;84124;99552;153713;180371;249969;255142;264795;286883
28.959	28.8005	28.823	28.9732	28.8924	28.0544	28.3754	28.1093	4	4	1	1	3	3	3	24.1	24.1	24.1	25.462	0	240.85	5099200000	35	Bradi1g01620.1.p	Bradi1g01620	1	0	0	0	0	411;5785;14249	4330;4331;4332;4333;4334;4335;4336;4337;4338;4339;4340;61524;61525;61526;61527;159645;159646;159647;159648;159649;159650;159651;159652;159653;159654;159655;159656	375;5363;13071	True;True;True	5596;5597;5598;5599;5600;5601;5602;5603;5604;5605;5606;85349;85350;85351;85352;225063;225064;225065;225066;225067;225068;225069;225070;225071;225072;225073;225074;225075;225076;225077;225078;225079;225080;225081;225082;225083;225084	5600;85351;225063
28.9727	28.7533	28.8022	28.7199	28.3231	28.6746	28.2833	29.1409	4	4	1	1	7	7	7	40.6	40.6	40.6	33.719	0	104.74	5287800000	83	Bradi1g41115.1.p	Bradi1g41115	1	0	0	0	0	1806;2893;9078;12001;14390;15749;17120	18404;18405;18406;29173;29174;29175;29176;29177;29178;29179;29180;29181;29182;29183;29184;29185;29186;29187;100317;100318;100319;100320;100321;100322;136955;160799;160800;160801;160802;160803;160804;160805;160806;160807;160808;160809;174543;174544;174545;174546;174547;174548;174549;174550;174551;174552;174553;174554;174555;174556;174557;174558;174559;174560;174561;174562;188990;188991;188992;1889…	1641;2648;8391;11067;13203;14472;15733	True;True;True;True;True;True;True	24832;24833;24834;38861;38862;38863;38864;38865;38866;38867;38868;38869;38870;38871;38872;38873;38874;38875;38876;38877;141072;141073;141074;141075;141076;141077;193408;226537;226538;226539;226540;226541;226542;226543;226544;226545;226546;226547;226548;226549;245566;245567;245568;245569;245570;245571;245572;245573;245574;245575;245576;245577;245578;245579;245580;245581;245582;245583;245584;245585…	24832;38875;141076;193408;226538;245572;267338
29.4174	28.7049	29.0683	28.3543	29.2407	28.4927	28.3976	27.8802	4	4	1	1	6	6	6	23.8	23.8	23.8	27.21	0	11.924	5474200000	49	Bradi4g33490.2.p;Bradi4g33490.4.p;Bradi4g33490.1.p	Bradi4g33490	1	0	0	0	0	3438;3439;4240;15072;16313;17581	34856;34857;34858;34859;34860;34861;34862;34863;34864;34865;34866;34867;34868;34869;34870;34871;34872;34873;34874;34875;43548;43549;43550;43551;43552;43553;43554;43555;43556;43557;43558;43559;168026;181352;194453;194454;194455;194456;194457;194458;194459;194460;194461	3154;3155;3913;13843;14989;16165	True;True;True;True;True;True	46674;46675;46676;46677;46678;46679;46680;46681;46682;46683;46684;46685;46686;46687;46688;46689;46690;46691;46692;46693;58607;58608;58609;58610;58611;58612;58613;58614;58615;58616;58617;58618;58619;58620;58621;58622;58623;58624;58625;58626;236566;256340;275285;275286;275287;275288;275289;275290;275291;275292;275293	46678;46686;58611;236566;256340;275289
29.0155	28.6484	28.8494	28.7055	29.0737	28.4768	28.5781	28.5146	4	4	1	1	11	11	11	28.9	28.9	28.9	51.891	0	55.563	5505800000	85	Bradi1g13232.1.p;Bradi4g15460.1.p	Bradi1g13232	1	0	0	0	0	1239;1439;1961;1962;2183;6022;7534;9438;9982;10289;18643	13035;13036;13037;13038;13039;13040;13041;13042;13043;13044;13045;15042;15043;15044;15045;15046;15047;15048;15049;15050;15051;15052;15053;15054;15055;15056;15057;15058;19563;19564;19565;19566;19567;19568;19569;19570;19571;19572;19573;19574;19575;19576;19577;19578;19579;19580;19581;19582;19583;19584;19585;21664;21665;21666;64059;81073;81074;81075;81076;81077;81078;81079;81080;81081;81082;105646;11…	1142;1302;1775;1776;1988;5583;6955;8737;9246;9534;17154	True;True;True;True;True;True;True;True;True;True;True	17736;17737;17738;17739;17740;17741;17742;17743;17744;17745;17746;20391;20392;20393;20394;20395;20396;20397;20398;20399;20400;20401;20402;20403;20404;20405;20406;20407;20408;26304;26305;26306;26307;26308;26309;26310;26311;26312;26313;26314;26315;26316;26317;26318;26319;26320;26321;26322;26323;26324;26325;26326;26327;26328;28907;28908;28909;89079;112927;112928;112929;112930;112931;112932;112933;11…	17736;20396;26307;26318;28908;89079;112928;148861;156823;160491;291822
28.5788	28.6369	28.4615	28.4344	27.3989	27.0208	27.1754		4	3	1	1	7	7	7	22.6	22.6	22.6	42.283	0	33.339	3322900000	67	Bradi1g23120.1.p	Bradi1g23120	1	0	0	0	0	2238;2843;5977;9150;9471;15986;18034	22157;22158;22159;22160;22161;22162;22163;22164;28712;28713;28714;28715;28716;28717;28718;28719;28720;28721;63554;63555;63556;63557;63558;63559;63560;63561;63562;63563;63564;63565;63566;63567;63568;63569;63570;63571;63572;63573;63574;101165;101166;101167;101168;101169;105968;105969;105970;105971;105972;105973;105974;105975;105976;105977;105978;177578;199591;199592;199593;199594;199595;199596;1995…	2034;2601;5542;8460;8767;14688;16582	True;True;True;True;True;True;True	29489;29490;29491;29492;29493;29494;29495;29496;38270;38271;38272;38273;38274;38275;38276;38277;38278;38279;88355;88356;88357;88358;88359;88360;88361;88362;88363;88364;88365;88366;88367;88368;88369;88370;88371;88372;88373;88374;88375;88376;88377;88378;88379;88380;88381;88382;88383;88384;142367;142368;142369;142370;142371;149305;149306;149307;149308;149309;149310;149311;149312;149313;149314;149315…	29491;38273;88363;142367;149313;250309;282624
29.3847	28.5387	29.3551	28.949	27.9644	27.3271	26.5575	26.5721	4	4	1	1	17	17	17	41.1	41.1	41.1	62.814	0	46.443	4841200000	89	Bradi1g10940.6.p;Bradi1g10940.5.p;Bradi1g10940.2.p;Bradi1g10940.4.p;Bradi1g10940.3.p	Bradi1g10940	1	0	0	0	0	2745;3258;4042;5573;5574;6524;6953;7216;8944;9010;9805;11135;12967;14995;16280;17694;17892	27697;32948;41096;41097;41098;41099;41100;41101;41102;41103;41104;41105;41106;41107;41108;41109;41110;41111;59102;59103;59104;59105;59106;70631;70632;75115;75116;75117;75118;75119;75120;75121;75122;77851;98481;98482;98483;98484;98485;98486;98487;98488;98489;98490;98491;98492;99623;99624;99625;99626;99627;99628;99629;99630;109292;109293;109294;126103;126104;126105;126106;126107;148400;148401;14840…	2511;2985;3728;5159;5160;6038;6435;6669;8264;8323;9080;10311;11891;13773;14960;16267;16451	True;True;True;True;True;True;True;True;True;True;True;True;True;True;True;True;True	36896;44081;55192;55193;55194;55195;55196;55197;55198;55199;55200;55201;55202;55203;55204;55205;55206;55207;55208;55209;81688;81689;81690;81691;81692;98811;98812;104932;104933;104934;104935;104936;104937;104938;104939;108556;138193;138194;138195;138196;138197;138198;138199;138200;138201;138202;138203;138204;138205;138206;138207;140065;140066;140067;140068;140069;140070;140071;140072;153600;153601…	36896;44081;55201;81689;81692;98811;104932;108556;138200;140065;153600;178026;209848;235585;256068;277337;280567
28.9684	28.5232	28.4327	28.1434	26.9823	27.9899	27.6067	27.7822	4	4	1	1	5	5	5	40.1	40.1	40.1	17.615	0	51.987	3989500000	52	Bradi4g04210.1.p	Bradi4g04210	1	0	0	0	0	2289;4827;10878;11862;11863;18129	22703;22704;22705;22706;22707;22708;22709;50017;50018;50019;50020;50021;50022;50023;50024;50025;50026;50027;50028;50029;50030;50031;50032;50033;50034;50035;50036;50037;123483;123484;123485;123486;123487;123488;123489;123490;123491;123492;123493;135736;135737;135738;135739;200528;200529;200530;200531;200532;200533	2079;4457;10089;10966;16672	True;True;True;True;True	30188;30189;30190;30191;30192;30193;30194;68039;68040;68041;68042;68043;68044;68045;68046;68047;68048;68049;68050;68051;68052;68053;68054;68055;68056;68057;68058;68059;174125;174126;174127;174128;174129;174130;174131;174132;174133;174134;174135;174136;174137;174138;191854;191855;191856;191857;283939;283940;283941;283942;283943;283944;283945	30191;68049;174125;191854;283939
27.861	28.5199	28.3717	28.6095	28.5534	28.5931	28.5743	28.4406	4	4	1	1	11	11	11	50.3	50.3	50.3	35.037	0	55.528	4499800000	70	Bradi2g60490.1.p;Bradi2g60490.2.p;Bradi2g60557.3.p	Bradi2g60490	1	0	0	0	0	2236;2620;3493;5407;6318;9573;12446;12639;15119;18348;18865	22140;22141;22142;22143;22144;22145;22146;22147;22148;22149;22150;22151;22152;26213;26214;26215;35302;35303;35304;35305;35306;35307;35308;35309;56431;56432;56433;56434;68495;68496;68497;68498;68499;68500;68501;68502;68503;68504;68505;68506;106977;106978;106979;106980;106981;106982;142003;142004;142005;143997;143998;143999;144000;144001;168388;168389;168390;202714;202715;202716;202717;202718;20271…	2032;2390;3205;5001;5859;8865;11411;11595;13890;16875;17355	True;True;True;True;True;True;True;True;True;True;True	29472;29473;29474;29475;29476;29477;29478;29479;29480;29481;29482;29483;29484;34772;34773;34774;47263;47264;47265;47266;47267;47268;47269;47270;77506;77507;77508;77509;95808;95809;95810;95811;95812;95813;95814;95815;95816;95817;95818;95819;150662;150663;150664;150665;150666;150667;200519;200520;200521;203353;203354;203355;203356;203357;237065;237066;237067;287003;287004;287005;287006;287007;28700…	29484;34772;47270;77506;95818;150664;200519;203356;237066;287007;297568
28.5054	28.5063	28.6178	28.2064	27.81	27.7059	28.0783	27.5948	4	4	1	1	6	6	4	21.3	21.3	15.1	51.554	0	71.996	3434300000	68	Bradi1g06290.1.p	Bradi1g06290	1	0	0	0	0	5589;8878;8879;10543;11506;11649	59242;59243;59244;59245;59246;59247;59248;59249;59250;59251;59252;59253;59254;59255;59256;59257;59258;59259;59260;59261;59262;59263;59264;59265;97546;97547;97548;97549;97550;97551;97552;119120;119121;119122;119123;119124;119125;119126;119127;119128;119129;119130;119131;119132;119133;119134;119135;130034;130035;130036;130037;133019;133020;133021;133022;133023;133024;133025;133026;133027;133028;133…	5175;8203;8204;9770;10651;10787	True;True;True;True;True;True	81954;81955;81956;81957;81958;81959;81960;81961;81962;81963;81964;81965;81966;81967;81968;81969;81970;81971;81972;81973;81974;81975;81976;81977;81978;81979;136792;136793;136794;136795;136796;136797;136798;167605;167606;167607;167608;167609;167610;167611;167612;167613;167614;167615;167616;167617;167618;167619;167620;183439;183440;183441;183442;183443;187787;187788;187789;187790;187791;187792;18779…	81975;136792;136798;167612;183442;187800
28.567	28.4925	28.6119	28.5026	29.5711	29.4711	29.0766	29.5506	4	4	1	1	6	6	6	32.2	32.2	32.2	40.077	0	86.651	6401700000	86	Bradi1g55720.2.p;Bradi1g55720.1.p;Bradi4g05479.2.p	Bradi1g55720	1	0	0	0	0	1989;4708;5347;11353;14290;14927	19842;19843;19844;19845;19846;19847;19848;19849;19850;19851;19852;19853;49084;49085;49086;49087;49088;49089;49090;49091;49092;49093;49094;49095;49096;49097;49098;49099;49100;49101;49102;49103;55719;55720;55721;55722;55723;55724;55725;55726;55727;55728;55729;55730;128289;128290;128291;128292;128293;128294;128295;128296;128297;128298;128299;128300;159964;159965;166570;166571;166572;166573;166574;16…	1801;4349;4942;10518;13111;13709	True;True;True;True;True;True	26625;26626;26627;26628;26629;26630;26631;26632;26633;26634;26635;26636;26637;26638;26639;66793;66794;66795;66796;66797;66798;66799;66800;66801;66802;66803;66804;66805;66806;66807;66808;66809;66810;66811;66812;66813;76445;76446;76447;76448;76449;76450;76451;76452;76453;76454;76455;76456;76457;76458;76459;76460;180956;180957;180958;180959;180960;180961;180962;180963;180964;180965;180966;180967;180…	26627;66805;76447;180957;225481;234587
29.2216	28.4852	28.7114	28.4741	27.3355	27.0067	26.828	26.4438	4	4	1	1	5	5	5	19.8	19.8	19.8	38.44	0	52.336	4143000000	46	Bradi4g37090.1.p	Bradi4g37090	1	0	0	0	0	755;1213;6231;11021;14970	7998;7999;8000;8001;8002;8003;12847;12848;12849;12850;12851;67765;67766;67767;67768;67769;67770;67771;67772;67773;67774;67775;67776;124774;124775;124776;124777;124778;167056;167057;167058;167059;167060;167061;167062;167063;167064;167065;167066;167067	696;1119;5776;10212;13749	True;True;True;True;True	10547;10548;10549;10550;10551;10552;17487;17488;17489;17490;17491;17492;17493;17494;94885;94886;94887;94888;94889;94890;94891;94892;94893;94894;94895;94896;175965;175966;175967;175968;175969;235304;235305;235306;235307;235308;235309;235310;235311;235312;235313;235314;235315;235316;235317;235318	10547;17491;94886;175965;235305
28.4578	28.3826	28.3735	28.1844	28.2744	27.8946	27.903	27.7181	4	4	1	1	13	13	13	32.6	32.6	32.6	74.127	0	173.5	3748500000	102	Bradi1g63990.5.p;Bradi1g63990.3.p;Bradi1g63990.2.p	Bradi1g63990	1	0	0	0	0	1067;1818;3107;3674;6428;7461;11233;12813;14211;15285;16599;17030;18294	11120;11121;11122;11123;11124;11125;11126;11127;11128;11129;11130;11131;18451;18452;18453;18454;18455;31107;31108;31109;31110;31111;31112;37007;37008;37009;37010;37011;37012;37013;37014;37015;37016;37017;37018;37019;37020;37021;37022;37023;37024;37025;69362;69363;69364;69365;69366;69367;69368;69369;69370;69371;69372;80347;80348;80349;80350;80351;80352;127135;127136;127137;146735;159375;169729;169…	979;1653;2847;3380;5959;6892;10404;11748;13035;14051;15250;15648;16822	True;True;True;True;True;True;True;True;True;True;True;True;True	15000;15001;15002;15003;15004;15005;15006;15007;15008;15009;15010;15011;24879;24880;24881;24882;24883;41420;41421;41422;41423;41424;41425;49442;49443;49444;49445;49446;49447;49448;49449;49450;49451;49452;49453;49454;49455;49456;49457;49458;49459;49460;49461;96869;96870;96871;96872;96873;96874;96875;96876;96877;96878;96879;96880;96881;96882;96883;111898;111899;111900;111901;111902;111903;111904;17…	15005;24882;41420;49443;96877;111902;179468;207401;224768;238616;260306;266003;286204
29.4439	28.343	28.9873	28.4694	28.7181	27.9951	27.9895	27.8626	4	4	1	1	2	2	2	13.8	13.8	13.8	17.727	0	55.212	5035800000	35	Bradi3g14570.1.p	Bradi3g14570	1	0	0	0	0	4600;14686	48089;48090;48091;48092;48093;48094;48095;48096;48097;48098;48099;48100;48101;48102;48103;48104;48105;48106;48107;48108;48109;48110;48111;48112;163670;163671;163672;163673;163674;163675;163676;163677;163678;163679	4245;13482	True;True	65381;65382;65383;65384;65385;65386;65387;65388;65389;65390;65391;65392;65393;65394;65395;65396;65397;65398;65399;65400;65401;65402;65403;65404;230392;230393;230394;230395;230396;230397;230398;230399;230400;230401;230402	65402;230393
28.2744	28.2888	28.6206	28.4815	29.078	28.6543	28.4225	28.2884	4	4	1	1	7	7	7	23.5	23.5	23.5	45.562	0	139.02	4583600000	71	Bradi4g41210.2.p;Bradi4g41210.1.p	Bradi4g41210	1	0	0	0	0	1233;5167;6587;9016;13628;17792;18616	13001;13002;13003;13004;53964;53965;53966;53967;53968;53969;53970;53971;53972;53973;53974;53975;53976;71241;71242;71243;71244;71245;71246;71247;99669;99670;99671;99672;154313;197101;197102;197103;197104;197105;197106;197107;197108;197109;197110;197111;205644;205645;205646;205647;205648;205649;205650;205651;205652;205653;205654;205655;205656;205657;205658;205659;205660;205661;205662;205663;205664;…	1137;4771;6099;8329;12487;16356;17127	True;True;True;True;True;True;True	17698;17699;17700;17701;73941;73942;73943;73944;73945;73946;73947;73948;73949;73950;73951;73952;73953;99670;99671;99672;99673;99674;99675;99676;99677;140112;140113;140114;140115;217815;279152;279153;279154;279155;279156;279157;279158;279159;279160;279161;279162;291455;291456;291457;291458;291459;291460;291461;291462;291463;291464;291465;291466;291467;291468;291469;291470;291471;291472;291473;2914…	17698;73946;99671;140112;217815;279155;291460
27.6992	28.2254	28.2481	28.4969	27.7445	27.298	27.3617	27.2037	4	4	1	1	7	7	7	39.8	39.8	39.8	42.73	0	54.379	2944600000	70	Bradi1g60600.3.p;Bradi1g60600.1.p;Bradi1g60600.2.p;Bradi1g24516.1.p	Bradi1g60600	1	0	0	0	0	442;4655;4859;8121;12450;12605;18610	4647;4648;4649;4650;4651;4652;4653;4654;4655;4656;4657;4658;48613;48614;48615;48616;48617;48618;48619;48620;48621;48622;48623;48624;48625;48626;48627;48628;48629;48630;48631;48632;48633;48634;50290;50291;50292;50293;50294;50295;50296;50297;50298;50299;50300;88312;142040;142041;142042;142043;142044;142045;142046;142047;142048;142049;143739;143740;143741;143742;205618	405;4299;4489;7515;11415;11563;17121	True;True;True;True;True;True;True	6051;6052;6053;6054;6055;6056;6057;6058;6059;6060;6061;6062;6063;6064;6065;6066;6067;6068;6069;6070;6071;6072;66078;66079;66080;66081;66082;66083;66084;66085;66086;66087;66088;66089;66090;66091;66092;66093;66094;66095;66096;66097;66098;66099;68349;68350;68351;68352;68353;68354;68355;68356;68357;68358;68359;123353;200558;200559;200560;200561;200562;200563;200564;200565;200566;200567;203011;203012;…	6052;66083;68357;123353;200561;203013;291421
28.2017	28.1817	28.1876	27.9702	28.3537	28.8362	28.7881	28.9635	4	4	1	1	11	11	11	30.9	30.9	30.9	58.355	0	159.26	3774600000	87	Bradi2g16160.3.p	Bradi2g16160	1	0	0	0	0	3370;5357;5427;5955;7711;7726;7989;8305;12029;16392;16650	34252;34253;34254;34255;34256;55934;55935;55936;55937;55938;55939;55940;55941;55942;55943;55944;56711;56712;63175;63176;63177;63178;63179;83679;83680;83681;83682;83683;83684;83685;83686;83687;83688;84159;84160;84161;84162;84163;84164;86995;86996;86997;86998;86999;87000;87001;87002;87003;90359;90360;90361;90362;90363;90364;137415;137416;182032;182033;182034;184557;184558;184559;184560;184561;18456…	3088;4952;5020;5521;7123;7137;7387;7682;11088;15065;15297	True;True;True;True;True;True;True;True;True;True;True	45933;45934;45935;45936;45937;76761;76762;76763;76764;76765;76766;76767;76768;76769;76770;76771;76772;76773;77922;77923;87715;87716;87717;87718;87719;116740;116741;116742;116743;116744;116745;116746;116747;116748;116749;117621;117622;117623;117624;117625;117626;121610;121611;121612;121613;121614;121615;121616;121617;121618;121619;126406;126407;126408;126409;126410;126411;194226;194227;257286;2572…	45935;76766;77923;87716;116748;117624;121619;126409;194226;257287;261200
28.5743	28.0619	28.0994	28.2038	28.559	28.3304	27.9214	28.2173	4	4	1	1	7	7	5	24.2	24.2	18	37.777	0	143.63	3627000000	71	Bradi2g12216.1.p	Bradi2g12216	1	0	0	0	0	1301;6221;6222;6425;10839;14752;16617	13568;13569;13570;13571;13572;13573;13574;13575;13576;13577;13578;13579;67652;67653;67654;67655;67656;67657;67658;67659;67660;67661;67662;67663;67664;67665;67666;67667;67668;67669;67670;69316;69317;69318;69319;69320;69321;69322;69323;69324;69325;69326;69327;123104;123105;123106;123107;123108;123109;123110;123111;164331;164332;164333;164334;164335;164336;164337;164338;164339;164340;164341;184232;1…	1197;5766;5767;5956;10052;13543;15267	True;True;True;True;True;True;True	18396;18397;18398;18399;18400;18401;18402;18403;18404;18405;18406;18407;94748;94749;94750;94751;94752;94753;94754;94755;94756;94757;94758;94759;94760;94761;94762;94763;94764;94765;94766;94767;94768;94769;96798;96799;96800;96801;96802;96803;96804;96805;96806;96807;96808;96809;96810;96811;96812;173605;173606;173607;173608;173609;173610;173611;173612;173613;231309;231310;231311;231312;231313;231314;…	18400;94749;94763;96802;173613;231312;260677
28.3749	28.0578	28.3501	28.1605	28.7627	28.4503	28.0862	28.0779	4	4	1	1	2	2	2	10	10	10	26.061	0	72.516	3763600000	49	Bradi3g04773.1.p	Bradi3g04773	1	0	0	0	0	724;5324	7688;7689;7690;7691;7692;7693;7694;7695;7696;7697;7698;7699;7700;7701;7702;7703;7704;7705;7706;7707;7708;7709;7710;7711;55385;55386;55387;55388;55389;55390;55391;55392;55393;55394;55395;55396;55397;55398	669;4920	True;True	10147;10148;10149;10150;10151;10152;10153;10154;10155;10156;10157;10158;10159;10160;10161;10162;10163;10164;10165;10166;10167;10168;10169;10170;10171;75967;75968;75969;75970;75971;75972;75973;75974;75975;75976;75977;75978;75979;75980;75981;75982;75983;75984;75985;75986;75987;75988;75989;75990;75991	10147;75972
27.2905	28.0377	27.6654	27.5051	27.3882	27.4468	27.6604	27.6514	4	4	1	1	8	8	8	33.1	33.1	33.1	39.592	0	61.558	2468000000	49	Bradi5g12280.1.p	Bradi5g12280	1	0	0	0	0	1933;5307;6569;7128;16375;18293;18395;19135	19349;19350;19351;19352;19353;19354;55250;55251;55252;55253;55254;55255;55256;55257;55258;55259;71104;71105;71106;71107;71108;71109;71110;71111;77041;77042;77043;77044;77045;77046;77047;181903;181904;181905;181906;181907;181908;181909;202147;202148;203179;203180;212792;212793;212794;212795	1749;4903;6082;6584;15048;16821;16920;17599	True;True;True;True;True;True;True;True	26044;26045;26046;26047;26048;26049;26050;75813;75814;75815;75816;75817;75818;75819;75820;75821;75822;99503;99504;99505;99506;99507;99508;99509;99510;99511;107531;107532;107533;107534;107535;107536;107537;107538;257056;257057;257058;257059;257060;257061;257062;286198;286199;286200;287686;287687;301694;301695;301696;301697	26046;75816;99511;107536;257062;286198;287687;301697
28.9374	28.0093	28.5363	28.294	28.8169	28.3855	28.1693	28.0243	4	4	1	1	5	4	4	14.4	12.4	12.4	48.543	0	33.122	4478000000	70	Bradi4g05050.1.p	Bradi4g05050	1	0	0	0	0	5237;6547;8880;13197;14744	54530;54531;54532;54533;54534;54535;54536;54537;54538;54539;54540;54541;54542;54543;54544;54545;54546;54547;54548;54549;54550;54551;54552;54553;70953;70954;70955;70956;70957;70958;70959;70960;70961;70962;70963;70964;97553;97554;97555;97556;97557;97558;97559;97560;97561;97562;97563;97564;97565;97566;97567;97568;97569;97570;97571;97572;150466;150467;150468;150469;164238;164239;164240;164241;164242;…	4837;6060;8205;12086;13535	True;False;True;True;True	74722;74723;74724;74725;74726;74727;74728;74729;74730;74731;74732;74733;74734;74735;74736;74737;74738;74739;74740;74741;74742;74743;74744;74745;74746;74747;74748;74749;74750;74751;74752;74753;74754;74755;99331;99332;99333;99334;99335;99336;99337;99338;99339;99340;99341;99342;136799;136800;136801;136802;136803;136804;136805;136806;136807;136808;136809;136810;136811;136812;136813;136814;136815;1368…	74729;99333;136800;212703;231204
28.4086	27.9374	28.2168	28.1078	28.7386	28.1598	28.0736	27.9867	4	4	1	1	4	4	4	13.7	13.7	13.7	53.029	0	86.17	3654300000	46	Bradi2g51600.3.p;Bradi2g51600.2.p	Bradi2g51600	1	0	0	0	0	1575;3904;12776;19226	16535;16536;16537;16538;16539;16540;16541;16542;16543;16544;16545;16546;39946;39947;39948;39949;39950;39951;39952;39953;39954;39955;39956;39957;39958;146449;146450;146451;146452;146453;146454;146455;146456;146457;146458;146459;146460;146461;146462;146463;213687;213688;213689;213690	1426;3597;11716;17686	True;True;True;True	22492;22493;22494;22495;22496;22497;22498;22499;22500;22501;22502;22503;22504;22505;53787;53788;53789;53790;53791;53792;53793;53794;53795;53796;53797;53798;53799;207034;207035;207036;207037;207038;207039;207040;207041;207042;207043;207044;207045;207046;207047;207048;207049;302841;302842;302843;302844	22498;53789;207039;302844
27.936	27.9213	28.0658	27.9535	27.9303	27.2674	27.5172	27.0674	4	4	1	1	9	9	9	24	24	24	53.429	0	81.347	2809800000	63	Bradi4g35500.1.p	Bradi4g35500	1	0	0	0	0	5166;6108;6109;6727;8246;8756;11153;13551;17945	53958;53959;53960;53961;53962;53963;66503;66504;66505;66506;66507;66508;66509;66510;66511;66512;66513;66514;66515;72610;72611;72612;72613;72614;72615;72616;72617;72618;72619;72620;72621;89822;89823;89824;89825;89826;89827;89828;89829;89830;89831;89832;89833;95864;126275;126276;126277;126278;126279;126280;153732;153733;153734;153735;153736;153737;153738;153739;153740;198689;198690;198691	4770;5662;5663;6231;7628;8090;10328;12422;16501	True;True;True;True;True;True;True;True;True	73935;73936;73937;73938;73939;73940;93318;93319;93320;93321;93322;93323;93324;93325;93326;93327;93328;93329;93330;93331;93332;101440;101441;101442;101443;101444;101445;101446;101447;101448;101449;101450;101451;101452;101453;125631;125632;125633;125634;125635;125636;125637;125638;125639;125640;125641;125642;134268;178264;178265;178266;178267;178268;178269;217024;217025;217026;217027;217028;217029;…	73940;93319;93324;101443;125634;134268;178266;217025;281423
27.9234	27.8983	28.0493	27.6738	28.1283	27.8891	28.0119	27.8933	4	4	1	1	8	8	8	31.9	31.9	31.9	43.501	0	95.399	3147300000	53	Bradi3g52600.2.p;Bradi3g52600.1.p	Bradi3g52600	1	0	0	0	0	590;2343;7715;8054;12133;12545;13731;18681	6166;23473;83704;83705;83706;83707;83708;83709;83710;83711;83712;83713;87780;87781;87782;87783;87784;87785;87786;87787;138559;142905;142906;142907;142908;142909;142910;142911;142912;142913;142914;155229;155230;155231;155232;155233;155234;155235;155236;155237;155238;206450;206451;206452;206453;206454;206455;206456;206457;206458;206459;206460;206461	540;2127;7127;7450;11162;11504;12585;17186	True;True;True;True;True;True;True;True	8191;31285;116765;116766;116767;116768;116769;116770;116771;116772;116773;116774;122687;122688;122689;122690;122691;122692;122693;122694;122695;195736;201684;201685;201686;201687;201688;201689;201690;201691;201692;201693;201694;219026;219027;219028;219029;219030;219031;219032;219033;219034;219035;292643;292644;292645;292646;292647;292648;292649;292650;292651;292652;292653;292654;292655	8191;31285;116774;122689;195736;201688;219034;292647
28.4654	27.8805	28.3809	28.2545	30.7899	29.6581	29.5402	29.5529	4	4	1	1	12	12	12	47.7	47.7	47.7	46.443	0	323.31	7502500000	89	Bradi3g41600.6.p;Bradi3g41600.5.p;Bradi3g41600.4.p;Bradi3g41600.7.p;Bradi3g41620.2.p	Bradi3g41600	1	0	0	0	0	3843;3844;6556;7928;9074;10719;14537;15114;16515;17096;17936;19212	38943;38944;38945;38946;38947;38948;38949;38950;71038;71039;71040;71041;86060;86061;86062;86063;86064;86065;86066;86067;86068;86069;86070;86071;86072;86073;86074;100285;100286;100287;100288;120947;120948;120949;120950;120951;120952;120953;120954;120955;120956;120957;120958;120959;161995;161996;168308;168309;168310;168311;183113;183114;183115;183116;183117;183118;183119;188676;188677;188678;188679…	3538;3539;6069;7330;8387;9938;13342;13885;15174;15712;16493;17672	True;True;True;True;True;True;True;True;True;True;True;True	52341;52342;52343;52344;52345;52346;52347;52348;52349;99431;99432;99433;99434;120275;120276;120277;120278;120279;120280;120281;120282;120283;120284;120285;120286;120287;120288;120289;120290;120291;120292;141032;141033;141034;141035;170134;170135;170136;170137;170138;170139;170140;170141;170142;170143;170144;170145;170146;170147;170148;227974;227975;236947;236948;236949;236950;236951;236952;236953…	52342;52344;99432;120283;141034;170144;227974;236947;258734;266881;281374;302632
27.7646	27.8761	27.9588	27.8273	27.885	27.7802	28.0249	27.848	4	4	1	1	3	3	3	31.8	31.8	31.8	17.561	0	27.272	2740000000	61	Bradi1g11992.1.p	Bradi1g11992	1	0	0	0	0	2897;6951;8934	29206;29207;29208;29209;29210;29211;29212;29213;29214;29215;29216;29217;29218;29219;29220;29221;29222;29223;29224;29225;75090;75091;75092;75093;75094;75095;75096;75097;75098;75099;75100;75101;75102;75103;75104;75105;75106;75107;75108;75109;75110;75111;75112;98314;98315;98316;98317;98318;98319;98320;98321;98322;98323;98324;98325	2652;6433;8254	True;True;True	38900;38901;38902;38903;38904;38905;38906;38907;38908;38909;38910;38911;38912;38913;38914;38915;38916;38917;38918;38919;38920;38921;104903;104904;104905;104906;104907;104908;104909;104910;104911;104912;104913;104914;104915;104916;104917;104918;104919;104920;104921;104922;104923;104924;104925;104926;104927;104928;104929;137889;137890;137891;137892;137893;137894;137895;137896;137897;137898;137899;1…	38904;104923;137900
27.0026	27.8097	27.363	27.0782	26.5948	28.9444	29.1744	29.0792	4	4	1	1	11	11	10	50.4	50.4	45.9	39.57	0	185.8	3235400000	77	Bradi1g28000.4.p;Bradi1g28000.1.p	Bradi1g28000	1	0	0	0	0	711;2247;4337;4981;6407;7867;9119;9553;12603;13395;17566	7495;7496;7497;7498;7499;7500;7501;22269;22270;22271;22272;22273;22274;22275;22276;44585;44586;52200;52201;52202;52203;52204;52205;52206;52207;52208;52209;52210;69153;69154;69155;69156;69157;69158;69159;69160;69161;69162;69163;85364;85365;100888;100889;100890;106744;106745;106746;106747;106748;106749;106750;106751;106752;143719;143720;143721;143722;143723;143724;143725;143726;143727;143728;143729…	657;2041;3994;4592;5941;7270;8430;8847;11561;12272;16151	True;True;True;True;True;True;True;True;True;True;True	9844;9845;9846;9847;9848;9849;9850;29656;29657;29658;29659;29660;29661;29662;29663;29664;29665;60091;60092;60093;71463;71464;71465;71466;71467;71468;71469;71470;71471;71472;71473;71474;96611;96612;96613;96614;96615;96616;96617;96618;96619;96620;96621;96622;119207;119208;141957;141958;141959;150322;150323;150324;150325;150326;150327;150328;150329;150330;202991;202992;202993;202994;202995;202996;20…	9850;29664;60091;71465;96614;119207;141957;150325;202994;215038;275035
	27.7982	28.2962	27.8299	28.322	28.0914	27.9579	28.324	3	4	1	1	12	12	12	43.6	43.6	43.6	36.472	0	85.784	3128400000	78	Bradi5g27130.1.p	Bradi5g27130	1	0	0	0	0	1305;2258;2506;3608;5358;5395;5800;14391;14392;16329;18862;19211	13602;13603;13604;13605;13606;13607;13608;13609;13610;13611;13612;13613;13614;13615;13616;13617;13618;13619;13620;13621;13622;22414;22415;22416;22417;22418;22419;22420;22421;22422;22423;25044;36320;36321;36322;36323;36324;36325;55945;55946;55947;55948;55949;55950;55951;55952;55953;55954;56357;61655;160810;160811;160812;160813;160814;160815;160816;160817;160818;160819;160820;160821;160822;160823;1…	1201;2049;2283;3318;4953;4990;5378;13204;13205;15005;17353;17671	True;True;True;True;True;True;True;True;True;True;True;True	18430;18431;18432;18433;18434;18435;18436;18437;18438;18439;18440;18441;18442;18443;18444;18445;18446;18447;18448;18449;18450;18451;29863;29864;29865;29866;29867;29868;29869;29870;29871;29872;33279;48515;48516;48517;48518;48519;48520;76774;76775;76776;76777;76778;76779;76780;76781;76782;76783;77376;85557;226550;226551;226552;226553;226554;226555;226556;226557;226558;226559;226560;226561;226562;22…	18436;29863;33279;48516;76776;77376;85557;226550;226562;256513;297529;302627
28.3493	27.746	28.0676	27.735	27.8919	27.4744	27.5422	27.4067	4	4	1	1	7	7	7	22.3	22.3	22.3	56.371	0	79.547	2841100000	50	Bradi2g51000.7.p;Bradi2g51000.2.p	Bradi2g51000	1	0	0	0	0	820;3994;4528;5317;13498;14567;14896	8769;8770;8771;8772;8773;8774;40674;40675;40676;40677;40678;40679;40680;40681;40682;40683;40684;40685;47202;47203;47204;47205;47206;47207;47208;47209;47210;47211;47212;47213;55327;55328;55329;153328;153329;153330;153331;153332;153333;153334;153335;153336;153337;153338;162256;162257;162258;162259;166267	753;3682;4180;4913;12370;13370;13682	True;True;True;True;True;True;True	11724;11725;11726;11727;11728;11729;54695;54696;54697;54698;54699;54700;54701;54702;54703;54704;54705;54706;64149;64150;64151;64152;64153;64154;64155;64156;64157;64158;64159;64160;64161;75897;75898;75899;216560;216561;216562;216563;216564;216565;216566;216567;216568;216569;216570;228396;228397;228398;228399;234163	11725;54703;64154;75898;216563;228396;234163
27.8436	27.7242	27.8055	27.3509	27.9417	27.4835	27.4891	27.3559	4	4	1	1	10	9	9	42	39.4	39.4	35.855	0	57.709	2449200000	72	Bradi5g27210.1.p	Bradi5g27210	1	0	0	0	0	1831;2449;2559;3054;6878;7423;8255;13066;16014;17322	18536;24511;24512;24513;24514;24515;24516;24517;24518;24519;24520;24521;25596;25597;25598;25599;25600;25601;25602;25603;25604;25605;30652;30653;30654;30655;30656;30657;30658;30659;30660;30661;30662;74486;74487;74488;74489;74490;74491;74492;74493;74494;74495;74496;74497;79771;79772;79773;79774;79775;79776;79777;79778;79779;79780;79781;79782;89889;149227;149228;149229;149230;149231;149232;149233;14…	1666;2231;2331;2799;6364;6857;7636;11970;14713;15918	True;True;True;True;True;True;True;False;True;True	24977;32676;32677;32678;32679;32680;32681;32682;32683;32684;32685;32686;33954;33955;33956;33957;33958;33959;33960;33961;33962;33963;33964;33965;33966;33967;33968;33969;40812;40813;40814;40815;40816;40817;40818;40819;40820;40821;40822;104055;104056;104057;104058;104059;104060;104061;104062;104063;104064;104065;104066;104067;110986;110987;110988;110989;110990;110991;110992;110993;110994;110995;1109…	24977;32676;33954;40818;104057;110993;125707;210946;250982;270780
27.8158	27.6984	27.5587	27.5457	26.6684	26.4665	26.5939		4	3	1	1	9	9	8	38	38	36.1	53.199	0	29	1960200000	46	Bradi3g03520.3.p;Bradi3g03520.2.p	Bradi3g03520	1	0	0	0	0	3707;5567;7475;10290;11038;12397;14817;18126;18772	37570;37571;37572;37573;37574;37575;37576;59059;80441;80442;80443;80444;80445;80446;80447;80448;80449;80450;80451;114474;114475;124948;124949;141299;141300;141301;141302;141303;165036;165037;200503;200504;200505;200506;200507;200508;200509;200510;200511;200512;200513;200514;208989;208990;208991	3410;5153;6903;9535;10228;11365;13606;16669;17267	True;True;True;True;True;True;True;True;True	50428;50429;50430;50431;50432;50433;50434;81635;112022;112023;112024;112025;112026;112027;112028;112029;112030;112031;112032;112033;160492;160493;176195;176196;199612;199613;199614;199615;199616;199617;199618;232248;232249;283913;283914;283915;283916;283917;283918;283919;283920;283921;283922;283923;283924;296569;296570;296571	50428;81635;112027;160492;176195;199613;232249;283913;296569
27.7553	27.6404	28.0948	27.7177	27.3986	27.7749	27.1941	27.1075	4	4	1	1	11	11	11	35.8	35.8	35.8	55.151	0	79.764	2532300000	67	Bradi4g39940.1.p;Bradi4g39940.6.p;Bradi4g39940.7.p;Bradi4g39927.1.p;Bradi4g21649.1.p	Bradi4g39940	1	0	0	0	0	264;1207;6598;7662;7693;8808;10568;12415;12740;14996;17776	2403;2404;2405;2406;2407;12803;12804;12805;12806;12807;12808;12809;71312;71313;71314;71315;82622;83504;83505;83506;83507;83508;83509;96388;96389;96390;96391;96392;96393;96394;96395;119476;119477;119478;119479;119480;119481;119482;119483;119484;119485;141739;141740;146128;146129;146130;146131;146132;146133;167270;167271;167272;167273;167274;167275;167276;167277;167278;167279;167280;167281;167282;1…	241;1114;6110;7075;7106;8138;9794;11382;11683;13774;16342	True;True;True;True;True;True;True;True;True;True;True	2970;2971;2972;2973;2974;17439;17440;17441;17442;17443;17444;17445;99761;99762;99763;99764;114997;116509;116510;116511;116512;116513;116514;134969;134970;134971;134972;134973;134974;134975;134976;168093;168094;168095;168096;168097;168098;168099;168100;168101;168102;168103;168104;200180;200181;206634;206635;206636;206637;206638;206639;235593;235594;235595;235596;235597;235598;235599;235600;235601;…	2970;17441;99763;114997;116512;134970;168099;200181;206637;235594;278945
27.861	27.6121	27.6079	27.2524	27.4159	26.975		26.8357	4	3	1	1	4	3	3	20.4	17.4	17.4	23.873	0	28.132	2344400000	50	Bradi4g06080.1.p	Bradi4g06080	1	0	0	0	0	324;7046;8163;16259	3098;3099;75972;75973;75974;75975;75976;75977;75978;75979;75980;75981;75982;75983;88787;88788;88789;88790;88791;88792;88793;88794;88795;88796;88797;88798;88799;88800;88801;88802;88803;88804;88805;88806;88807;88808;180948;180949;180950;180951;180952;180953;180954;180955;180956;180957;180958;180959;180960;180961;180962	294;6522;7553;14940	True;False;True;True	3951;3952;106063;106064;106065;106066;106067;106068;106069;106070;106071;106072;106073;106074;106075;124067;124068;124069;124070;124071;124072;124073;124074;124075;124076;124077;124078;124079;124080;124081;124082;124083;124084;124085;124086;124087;124088;124089;255777;255778;255779;255780;255781;255782;255783;255784;255785;255786;255787;255788;255789;255790;255791;255792;255793;255794;255795;2557…	3951;106064;124086;255779
27.6401	27.5961	27.7208	27.6267	27.7943	27.0316	27.1329	27.18	4	4	1	1	5	5	5	16.8	16.8	16.8	47.371	0	45.34	2223700000	60	Bradi1g12810.1.p;Bradi1g12810.2.p	Bradi1g12810	1	0	0	0	0	63;921;922;2016;11771	626;627;628;629;630;631;632;633;634;635;636;637;9599;9600;9601;9602;9603;9604;9605;9606;9607;9608;9609;9610;9611;9612;9613;9614;9615;9616;9617;9618;9619;9620;9621;9622;20114;20115;20116;20117;20118;20119;20120;20121;20122;20123;20124;20125;134867;134868;134869;134870;134871;134872;134873;134874	57;847;848;1826;10892	True;True;True;True;True	788;789;790;791;792;793;794;795;796;797;798;799;12760;12761;12762;12763;12764;12765;12766;12767;12768;12769;12770;12771;12772;12773;12774;12775;12776;12777;12778;12779;12780;12781;12782;12783;12784;12785;12786;26971;26972;26973;26974;26975;26976;26977;26978;26979;26980;26981;26982;26983;26984;190647;190648;190649;190650;190651;190652;190653;190654	793;12761;12778;26975;190649
27.8644	27.5589	27.3314	27.5193	27.2457	26.6628	26.7283	26.9455	4	4	1	1	11	11	11	21.6	21.6	21.6	94.901	0	36.889	1910400000	69	Bradi5g16557.1.p	Bradi5g16557	1	0	0	0	0	858;1920;1986;7246;8064;8069;9584;12393;14517;17698;17976	9077;9078;19243;19823;19824;19825;19826;19827;19828;19829;19830;19831;78097;78098;78099;78100;78101;78102;78103;87871;87872;87889;87890;87891;87892;107077;107078;107079;107080;107081;107082;107083;107084;107085;107086;107087;107088;141265;141266;141267;141268;141269;141270;141271;161843;161844;161845;161846;161847;161848;161849;161850;161851;195917;198992;198993;198994;198995;198996;198997;198998…	788;1738;1798;6696;7459;7464;8876;11361;13323;16271;16527	True;True;True;True;True;True;True;True;True;True;True	12139;12140;25875;26606;26607;26608;26609;26610;26611;26612;26613;26614;108853;108854;108855;108856;108857;108858;108859;122790;122791;122809;122810;122811;122812;122813;150770;150771;150772;150773;150774;150775;150776;150777;150778;150779;150780;150781;150782;199561;199562;199563;199564;199565;199566;199567;227768;227769;227770;227771;227772;227773;227774;227775;227776;227777;227778;227779;22778…	12140;25875;26606;108856;122791;122810;150774;199561;227778;277369;281847
27.4367	27.4926	27.2073	27.0615	27.5548	27.6526	27.0627	27.5858	4	4	1	1	4	4	4	21.7	21.7	21.7	35.816	0	28.41	2179100000	41	Bradi3g04330.2.p	Bradi3g04330	1	0	0	0	0	7253;14165;15850;16553	78161;78162;78163;78164;78165;78166;78167;78168;78169;78170;78171;78172;158944;158945;158946;158947;158948;158949;158950;158951;158952;158953;158954;158955;175856;175857;175858;175859;175860;175861;175862;175863;183437;183438;183439;183440;183441;183442;183443;183444;183445;183446	6701;12992;14559;15206	True;True;True;True	108922;108923;108924;108925;108926;108927;108928;108929;108930;108931;108932;108933;224145;224146;224147;224148;224149;224150;224151;224152;224153;224154;224155;224156;224157;247569;247570;247571;247572;247573;247574;247575;247576;259214;259215;259216;259217;259218;259219;259220;259221;259222;259223;259224	108922;224147;247571;259221
28.5091	27.4096	28.0765	27.7464	27.4303	26.8361	26.7628	26.6933	4	4	1	1	5	5	5	33.5	33.5	33.5	19.228	0	83.495	2486100000	57	Bradi3g19540.1.p	Bradi3g19540	1	0	0	0	0	5612;5750;14697;16430;17756	59449;59450;59451;59452;59453;59454;59455;59456;59457;59458;59459;59460;59461;59462;59463;59464;59465;59466;59467;59468;61255;61256;61257;61258;61259;163775;163776;163777;163778;163779;163780;163781;163782;163783;163784;163785;182383;182384;182385;182386;182387;182388;182389;182390;182391;182392;196759;196760;196761;196762;196763;196764;196765;196766;196767;196768;196769	5196;5330;13492;15101;16322	True;True;True;True;True	82208;82209;82210;82211;82212;82213;82214;82215;82216;82217;82218;82219;82220;82221;82222;82223;82224;82225;82226;82227;85016;85017;85018;85019;85020;230535;230536;230537;230538;230539;230540;230541;230542;230543;230544;230545;230546;230547;257819;257820;257821;257822;257823;257824;257825;257826;257827;257828;257829;278688;278689;278690;278691;278692;278693;278694;278695;278696;278697;278698	82210;85019;230540;257819;278693
27.3742	27.4041	27.2921	27.1524	26.8316	26.4388	26.6224		4	3	1	1	7	7	6	29.9	29.9	27	33.183	0	39.196	1659900000	56	Bradi2g12340.5.p;Bradi2g12340.4.p;Bradi2g12340.1.p;Bradi2g12340.2.p	Bradi2g12340	1	0	0	0	0	296;666;2549;5799;7640;11603;13218	2761;2762;2763;2764;2765;2766;6945;6946;6947;6948;6949;6950;6951;6952;6953;25529;25530;25531;25532;25533;25534;25535;25536;61647;61648;61649;61650;61651;61652;61653;61654;82450;82451;82452;82453;82454;82455;82456;82457;82458;82459;82460;131846;131847;131848;131849;131850;131851;131852;131853;131854;150622;150623;150624;150625;150626;150627;150628	268;615;2321;5377;7053;10741;12107	True;True;True;True;True;True;True	3452;3453;3454;3455;3456;3457;3458;9160;9161;9162;9163;9164;9165;9166;9167;9168;33886;33887;33888;33889;33890;33891;33892;33893;85544;85545;85546;85547;85548;85549;85550;85551;85552;85553;85554;85555;85556;114789;114790;114791;114792;114793;114794;114795;114796;114797;114798;114799;186190;186191;186192;186193;186194;186195;186196;186197;186198;212888;212889;212890;212891;212892;212893;212894	3455;9160;33893;85549;114796;186190;212888
26.7864	27.3922	27.0949	27.1763	27.2452	28.0014	27.5027	27.881	4	4	1	1	7	7	6	34	34	30.1	30.255	0	20.522	1986300000	46	Bradi3g06350.2.p;Bradi3g06350.1.p	Bradi3g06350	1	0	0	0	0	451;2789;7802;8961;11592;11597;12282	4762;4763;4764;4765;4766;4767;4768;4769;4770;4771;28139;84830;84831;84832;84833;84834;99135;99136;99137;99138;99139;99140;99141;99142;99143;99144;131745;131787;131788;131789;131790;131791;131792;131793;131794;131795;131796;131797;140057;140058;140059;140060;140061;140062;140063;140064;140065;140066	413;2552;7210;8280;10730;10735;11265	True;True;True;True;True;True;True	6212;6213;6214;6215;6216;6217;6218;6219;6220;6221;37492;118498;118499;118500;118501;118502;139274;139275;139276;139277;139278;139279;139280;139281;139282;139283;186064;186131;186132;186133;186134;186135;186136;186137;186138;186139;186140;186141;197866;197867;197868;197869;197870;197871;197872;197873;197874;197875	6212;37492;118500;139278;186064;186136;197869
28.2504	27.3727	27.7595	27.3772	27.8585	27.3325	27.3582	27.1756	4	4	1	1	7	7	6	31	31	28.9	35.639	0	39.017	2485900000	67	Bradi2g40590.1.p;Bradi5g00690.1.p	Bradi2g40590	1	0	0	0	0	188;5442;6211;6437;7561;11219;14636	1744;1745;1746;1747;1748;1749;1750;1751;1752;1753;1754;57522;67546;67547;67548;67549;67550;67551;67552;67553;67554;67555;69427;69428;69429;69430;69431;69432;69433;69434;69435;81304;81305;81306;81307;81308;81309;81310;81311;81312;81313;81314;81315;81316;81317;81318;81319;81320;81321;81322;126990;126991;126992;126993;126994;126995;126996;126997;126998;126999;163099;163100;163101;163102;163103;16310…	169;5033;5757;5968;6982;10390;13436	True;True;True;True;True;True;True	2187;2188;2189;2190;2191;2192;2193;2194;2195;2196;2197;79351;94581;94582;94583;94584;94585;94586;94587;94588;94589;94590;96941;96942;96943;96944;96945;96946;96947;96948;96949;113251;113252;113253;113254;113255;113256;113257;113258;113259;113260;113261;113262;113263;113264;113265;113266;113267;113268;113269;179271;179272;179273;179274;179275;179276;179277;179278;179279;179280;179281;229662;229663;…	2187;79351;94585;96941;113263;179280;229666
27.7697	27.354	27.6917	27.6996	27.3841	26.6709	26.9896		4	3	1	1	7	7	7	18.9	18.9	18.9	58.411	0	31.767	2078400000	52	Bradi3g54370.1.p	Bradi3g54370	1	0	0	0	0	7655;8517;13350;14080;14204;17182;18458	82541;82542;82543;82544;82545;82546;82547;82548;82549;82550;82551;93188;93189;93190;93191;93192;93193;93194;93195;151875;151876;151877;158375;158376;159331;159332;159333;159334;159335;159336;159337;159338;159339;159340;159341;189738;203960;203961;203962;203963;203964;203965;203966;203967;203968	7068;7876;12231;12912;13028;15791;16977	True;True;True;True;True;True;True	114887;114888;114889;114890;114891;114892;114893;114894;114895;114896;114897;114898;130467;130468;130469;130470;130471;130472;130473;130474;130475;214541;214542;214543;223467;223468;224718;224719;224720;224721;224722;224723;224724;224725;224726;224727;224728;224729;224730;224731;224732;224733;224734;268462;288880;288881;288882;288883;288884;288885;288886;288887;288888	114888;130469;214541;223467;224723;268462;288880
26.7297	27.3255	26.718	26.6675	27.6842	26.3079	26.6655		4	3	1	1	3	3	3	22.3	22.3	22.3	26.438	0	98	1431300000	32	Bradi1g17140.2.p;Bradi1g17140.1.p	Bradi1g17140	1	0	0	0	0	6600;6601;6602	71328;71329;71330;71331;71332;71333;71334;71335;71336;71337;71338;71339;71340;71341;71342;71343;71344;71345;71346;71347;71348;71349;71350;71351;71352;71353;71354;71355;71356;71357;71358	6112;6113;6114	True;True;True	99782;99783;99784;99785;99786;99787;99788;99789;99790;99791;99792;99793;99794;99795;99796;99797;99798;99799;99800;99801;99802;99803;99804;99805;99806;99807;99808;99809;99810;99811;99812;99813	99784;99795;99813
27.7314	27.3167	26.9756	27.0254	28.1913	28.0042	28.3164	27.9532	4	4	1	1	3	3	3	25.7	25.7	25.7	21.349	0	25.491	2364400000	43	Bradi1g20950.1.p	Bradi1g20950	1	0	0	0	0	1304;7386;15581	13594;13595;13596;13597;13598;13599;13600;13601;79410;79411;79412;79413;79414;79415;79416;79417;79418;79419;79420;79421;79422;79423;79424;79425;79426;79427;79428;79429;79430;79431;79432;79433;172910;172911;172912;172913;172914;172915;172916;172917;172918;172919;172920	1200;6825;14319	True;True;True	18422;18423;18424;18425;18426;18427;18428;18429;110429;110430;110431;110432;110433;110434;110435;110436;110437;110438;110439;110440;110441;110442;110443;110444;110445;110446;110447;110448;110449;110450;110451;110452;243169;243170;243171;243172;243173;243174;243175;243176;243177;243178;243179	18429;110440;243174
28.4861	27.3045	27.5572	27.5331	28.0983	27.2665	27.331	27.9137	4	4	1	1	7	5	5	31.7	25.6	25.6	37.841	0	39.027	2648100000	50	Bradi2g12204.1.p	Bradi2g12204	1	0	0	0	0	1301;3442;9973;10838;12860;16223;16617	13568;13569;13570;13571;13572;13573;13574;13575;13576;13577;13578;13579;34897;111661;111662;111663;111664;111665;111666;111667;111668;111669;111670;111671;111672;111673;111674;111675;111676;111677;111678;111679;111680;111681;123103;147084;147085;147086;147087;147088;147089;147090;147091;147092;147093;147094;147095;147096;147097;147098;147099;147100;147101;180233;180234;180235;180236;180237;180238…	1197;3158;9237;10051;11792;14910;15267	False;True;True;True;True;True;False	18396;18397;18398;18399;18400;18401;18402;18403;18404;18405;18406;18407;46721;156694;156695;156696;156697;156698;156699;156700;156701;156702;156703;156704;156705;156706;156707;156708;156709;156710;156711;156712;156713;156714;156715;156716;173604;207853;207854;207855;207856;207857;207858;207859;207860;207861;207862;207863;207864;207865;207866;207867;207868;207869;207870;207871;207872;254569;254570…	18400;46721;156698;173604;207856;254571;260677
27.1084	27.2951	27.3125	26.8767	27.8699	27.0838	27.248	27.1668	4	4	1	1	4	4	4	28.5	28.5	28.5	32.012	0	41.971	1944400000	40	Bradi5g24430.1.p	Bradi5g24430	1	0	0	0	0	2783;8015;18566;18652	28064;87246;87247;87248;87249;87250;87251;87252;87253;87254;87255;204884;204885;204886;204887;204888;204889;204890;204891;204892;204893;204894;204895;205991;205992;205993;205994;205995;205996;205997;205998;205999;206000;206001;206002;206003	2547;7412;17079;17161	True;True;True;True	37369;121938;121939;121940;121941;121942;121943;121944;121945;121946;121947;121948;290209;290210;290211;290212;290213;290214;290215;290216;290217;290218;290219;290220;291922;291923;291924;291925;291926;291927;291928;291929;291930;291931;291932;291933;291934;291935;291936;291937;291938;291939	37369;121945;290215;291937
27.7978	27.2247	27.4275	27.2525	27.7594	27.0243	26.9601	27.1495	4	4	1	1	8	8	7	17.8	17.8	16.4	75.364	0	20.875	2048500000	56	Bradi4g00430.1.p;Bradi1g12040.5.p	Bradi4g00430	1	0	0	0	0	3293;6291;7380;11408;11711;12831;12897;17144	33273;33274;33275;33276;33277;33278;33279;33280;68316;68317;68318;68319;68320;68321;79340;79341;79342;79343;79344;79345;79346;79347;79348;79349;79350;79351;128791;128792;128793;134198;134199;146855;146856;146857;146858;146859;146860;146861;146862;146863;146864;146865;147524;147525;147526;147527;147528;147529;147530;189125;189126;189127;189128;189129;189130;189131	3016;5833;6819;10571;10839;11765;11827;15756	True;True;True;True;True;True;True;True	44525;44526;44527;44528;44529;44530;44531;44532;44533;95585;95586;95587;95588;95589;95590;110321;110322;110323;110324;110325;110326;110327;110328;110329;110330;110331;110332;181618;181619;181620;181621;181622;189637;189638;207526;207527;207528;207529;207530;207531;207532;207533;207534;207535;207536;207537;207538;207539;207540;208447;208448;208449;208450;208451;208452;208453;267494;267495;267496;2…	44532;95590;110323;181619;189637;207526;208448;267496
27.3283	27.1829	27.4101	27.2814	27.3172	26.9626	26.7264	26.2667	4	4	1	1	6	6	6	14.4	14.4	14.4	67.539	0	48.686	1828800000	45	Bradi3g19760.1.p;Bradi3g19760.3.p	Bradi3g19760	1	0	0	0	0	1636;5389;7322;7575;12779;14591	16991;16992;16993;56293;56294;56295;56296;56297;56298;56299;56300;56301;56302;56303;56304;78846;78847;78848;78849;78850;78851;78852;78853;78854;78855;81623;81624;81625;81626;81627;81628;81629;81630;81631;81632;81633;81634;146483;146484;146485;162626;162627;162628;162629	1482;4984;6763;6994;11719;13393	True;True;True;True;True;True	23099;23100;23101;77276;77277;77278;77279;77280;77281;77282;77283;77284;77285;77286;77287;109748;109749;109750;109751;109752;109753;109754;109755;109756;109757;113666;113667;113668;113669;113670;113671;113672;113673;113674;113675;113676;113677;113678;207072;207073;207074;228885;228886;228887;228888	23099;77277;109752;113670;207074;228885
27.858	27.1019	27.2064	27.1492	28.2817	27.503	27.2947	27.4253	4	4	1	1	3	3	3	31.3	31.3	31.3	17.73	0	36.235	2112700000	24	Bradi3g56630.2.p	Bradi3g56630	1	0	0	0	0	4114;10452;19033	42278;42279;42280;42281;42282;42283;42284;42285;42286;42287;42288;118277;118278;118279;118280;118281;118282;118283;118284;118285;118286;118287;118288;211684	3794;9687;17508	True;True;True	56657;56658;56659;56660;56661;56662;56663;56664;56665;56666;56667;56668;56669;166529;166530;166531;166532;166533;166534;166535;166536;166537;166538;166539;166540;300169	56666;166534;300169
27.378	27.071	27.3033	27.2897	27.1505	27.117	26.7543	27.1899	4	4	1	1	6	6	6	24.1	24.1	24.1	49.911	0	47.857	1927900000	46	Bradi4g09230.1.p;Bradi4g09230.2.p;Bradi3g33254.1.p	Bradi4g09230	1	0	0	0	0	3895;7441;7780;10534;15494;15984	39662;39663;39664;39665;80045;80046;80047;80048;80049;80050;80051;80052;80053;80054;80055;80056;84646;84647;84648;84649;84650;84651;84652;84653;84654;84655;84656;84657;119007;119008;119009;119010;119011;119012;119013;119014;119015;119016;119017;119018;172071;177571;177572;177573;177574	3588;6873;7189;9761;14240;14686	True;True;True;True;True;True	53277;53278;53279;53280;111439;111440;111441;111442;111443;111444;111445;111446;111447;111448;111449;111450;111451;118250;118251;118252;118253;118254;118255;118256;118257;118258;118259;118260;118261;118262;118263;167418;167419;167420;167421;167422;167423;167424;167425;167426;167427;167428;167429;241991;250301;250302;250303;250304	53278;111441;118262;167428;241991;250303
26.8123	26.8173	26.9669	26.389	27.1978	26.6491	27.0099	26.5809	4	4	1	1	4	4	4	9.8	9.8	9.8	50.387	0	12.314	1449900000	35	Bradi4g33660.1.p	Bradi4g33660	1	0	0	0	0	599;5592;11588;17161	6286;6287;6288;6289;6290;6291;6292;6293;6294;6295;6296;59280;59281;131686;131687;131688;131689;131690;131691;131692;131693;131694;189517;189518;189519;189520;189521;189522;189523;189524;189525;189526;189527;189528	549;5178;10726;15771	True;True;True;True	8345;8346;8347;8348;8349;8350;8351;8352;8353;8354;8355;81996;81997;185974;185975;185976;185977;185978;185979;185980;185981;185982;268190;268191;268192;268193;268194;268195;268196;268197;268198;268199;268200;268201;268202	8350;81996;185976;268199
26.8563	26.7473	26.9075	26.9576	26.9893	27.2575	27.2314	27.5176	4	4	1	1	8	8	8	26.1	26.1	26.1	47.622	0	35.853	1423700000	46	Bradi1g02060.1.p;Bradi1g02060.3.p	Bradi1g02060	1	0	0	0	0	2606;3344;8357;13321;15729;16910;17157;18224	26102;33985;33986;33987;33988;33989;33990;33991;33992;33993;90735;90736;90737;90738;90739;90740;90741;90742;90743;90744;90745;90746;151661;174421;187011;187012;187013;187014;187015;187016;187017;187018;189498;189499;189500;189501;189502;189503;189504;201408;201409;201410	2376;3063;7733;12204;14453;15537;15768;16763	True;True;True;True;True;True;True;True	34636;45590;45591;45592;45593;45594;45595;45596;45597;45598;45599;45600;45601;45602;45603;126936;126937;126938;126939;126940;126941;126942;126943;126944;126945;126946;126947;126948;126949;214254;245409;264698;264699;264700;264701;264702;264703;264704;264705;264706;268165;268166;268167;268168;268169;268170;268171;285116;285117;285118	34636;45595;126942;214254;245409;264706;268170;285118
26.7069	26.7402	26.8954	26.7336	26.7889	27.3261	27.1789	26.7887	4	4	1	1	8	7	7	25.3	25.3	25.3	52.444	0	41.392	1441400000	55	Bradi1g47090.1.p;Bradi1g47090.3.p	Bradi1g47090	1	0	0	0	0	1199;3483;6111;6112;9049;10826;11152;14877	12681;12682;12683;12684;12685;12686;12687;35246;35247;35248;35249;35250;66526;66527;66528;66529;66530;66531;66532;66533;66534;66535;66536;66537;66538;66539;66540;66541;66542;66543;66544;66545;66546;66547;66548;66549;66550;66551;66552;66553;66554;66555;66556;66557;66558;66559;100079;100080;122972;122973;122974;122975;122976;122977;122978;122979;122980;122981;122982;122983;126272;126273;126274;1660…	1107;3195;5665;5666;8362;10039;10327;13663	True;True;False;True;True;True;True;True	17264;17265;17266;17267;17268;17269;17270;47206;47207;47208;47209;47210;93343;93344;93345;93346;93347;93348;93349;93350;93351;93352;93353;93354;93355;93356;93357;93358;93359;93360;93361;93362;93363;93364;93365;93366;93367;93368;93369;93370;93371;93372;93373;93374;93375;93376;140735;140736;173408;173409;173410;173411;173412;173413;173414;173415;173416;173417;173418;173419;173420;173421;173422;1734…	17265;47209;93355;93363;140736;173421;178261;233917
26.6398	26.7374	26.6077	26.7099	26.6077	25.6506	25.8364	25.5651	4	4	1	1	4	4	4	18.6	18.6	18.6	40.448	0	25.834	1082400000	30	Bradi4g38037.2.p	Bradi4g38037	1	0	0	0	0	3577;3578;10946;14486	36085;36086;36087;36088;36089;36090;36091;36092;36093;36094;36095;36096;36097;124145;124146;124147;124148;124149;124150;124151;124152;124153;124154;124155;124156;161545;161546;161547;161548	3287;3288;10143;13293	True;True;True;True	48232;48233;48234;48235;48236;48237;48238;48239;48240;48241;48242;48243;48244;175119;175120;175121;175122;175123;175124;175125;175126;175127;175128;175129;175130;175131;227402;227403;227404;227405	48238;48244;175119;227403
27.1731	26.7225	26.8305	26.7144	27.4337	26.4551	26.338	25.9437	4	4	1	1	4	4	4	12.5	12.5	12.5	32.12	0	33.354	1405600000	36	Bradi2g01967.1.p	Bradi2g01967	1	0	0	0	0	4000;9848;11167;11327	40725;40726;40727;40728;40729;40730;40731;40732;40733;40734;40735;40736;109653;109654;109655;109656;109657;109658;109659;109660;109661;109662;126468;126469;126470;126471;126472;126473;126474;126475;126476;126477;126478;126479;128048;128049	3688;9116;10341;10494	True;True;True;True	54747;54748;54749;54750;54751;54752;54753;54754;54755;54756;54757;54758;154032;154033;154034;154035;154036;154037;154038;154039;154040;154041;178561;178562;178563;178564;178565;178566;178567;178568;178569;178570;178571;178572;180632;180633	54751;154036;178562;180632
26.979	26.626	27.1221	26.4611	26.9769	26.93	26.4886	26.5355	4	4	1	1	3	3	3	10	10	10	61.497	0	16.399	1371300000	43	Bradi5g13550.1.p	Bradi5g13550	1	0	0	0	0	13420;16872;17717	152517;152518;152519;152520;152521;152522;152523;186680;186681;186682;186683;186684;186685;186686;186687;186688;186689;196154;196155;196156;196157;196158;196159;196160;196161;196162;196163;196164;196165;196166;196167;196168;196169;196170;196171;196172;196173;196174;196175;196176;196177	12296;15501;16287	True;True;True	215364;215365;215366;215367;215368;215369;215370;215371;215372;264312;264313;264314;264315;264316;264317;264318;264319;264320;264321;277750;277751;277752;277753;277754;277755;277756;277757;277758;277759;277760;277761;277762;277763;277764;277765;277766;277767;277768;277769;277770;277771;277772;277773;277774	215365;264314;277761
	26.5828	26.5382	27.183	26.626	26.5304	26.5647	26.6316	3	4	1	1	5	5	5	38.5	38.5	38.5	25.445	0	49.531	1204000000	34	Bradi1g13060.1.p	Bradi1g13060	1	0	0	0	0	2277;2376;7241;13497;18676	22588;22589;22590;22591;22592;22593;22594;22595;22596;22597;23854;78045;78046;78047;78048;78049;78050;78051;78052;78053;78054;153318;153319;153320;153321;153322;153323;153324;153325;153326;153327;206409	2068;2159;6691;12369;17181	True;True;True;True;True	30058;30059;30060;30061;30062;30063;30064;30065;30066;30067;31794;108776;108777;108778;108779;108780;108781;108782;108783;108784;108785;216548;216549;216550;216551;216552;216553;216554;216555;216556;216557;216558;216559;292597	30066;31794;108778;216552;292597
26.2324	26.5696	26.5252	26.8069	26.565	26.2485		25.8335	4	3	1	1	4	4	3	8.5	8.5	6.6	60.183	0	19.981	1010500000	34	Bradi1g34511.1.p;Bradi2g33930.1.p	Bradi1g34511	1	0	0	0	0	5397;5740;6924;10783	56359;56360;56361;56362;56363;56364;56365;56366;56367;56368;56369;61168;61169;61170;61171;61172;61173;61174;74851;74852;74853;74854;74855;74856;122335;122336;122337;122338;122339;122340;122341;122342;122343;122344	4992;5320;6406;10000	True;True;True;True	77378;77379;77380;77381;77382;77383;77384;77385;77386;77387;77388;84914;84915;84916;84917;84918;84919;84920;104565;104566;104567;104568;104569;104570;104571;172436;172437;172438;172439;172440;172441;172442;172443;172444;172445	77386;84916;104570;172437
26.6487	26.5542	26.6697	27.1419	26.3212	26.3671	26.1323	26.2088	4	4	1	1	6	6	6	31.6	31.6	31.6	51.745	0	15.281	1241200000	49	Bradi1g60410.1.p	Bradi1g60410	1	0	0	0	0	954;3710;5768;10302;14073;18123	9994;9995;9996;9997;9998;9999;10000;10001;10002;10003;37604;37605;37606;37607;37608;37609;37610;37611;37612;37613;37614;37615;61395;61396;61397;61398;61399;61400;61401;116690;116691;158325;158326;158327;158328;158329;158330;158331;158332;158333;158334;158335;200435;200436;200437;200438;200439;200440;200441	876;3412;5347;9547;12905;16666	True;True;True;True;True;True	13468;13469;13470;13471;13472;13473;13474;13475;13476;13477;50472;50473;50474;50475;50476;50477;50478;50479;50480;50481;50482;50483;85178;85179;85180;85181;85182;85183;85184;164414;164415;223416;223417;223418;223419;223420;223421;223422;223423;223424;223425;223426;223427;283760;283761;283762;283763;283764;283765;283766	13471;50472;85181;164414;223420;283766
27.3838	26.342	26.8082	26.4367	27.0788	26.8736		26.4334	4	3	1	1	4	4	4	16.1	16.1	16.1	51.81	0	15.198	1263400000	28	Bradi1g53430.4.p;Bradi1g53430.1.p;Bradi1g02720.4.p;Bradi1g02720.2.p	Bradi1g53430	1	0	0	0	0	2560;6546;8896;16302	25606;70941;70942;70943;70944;70945;70946;70947;70948;70949;70950;70951;70952;97820;97821;97822;97823;97824;97825;97826;97827;97828;97829;97830;181274;181275;181276;181277;181278;181279	2332;6059;8216;14978	True;True;True;True	33970;99319;99320;99321;99322;99323;99324;99325;99326;99327;99328;99329;99330;137165;137166;137167;137168;137169;137170;137171;137172;137173;137174;137175;256240;256241;256242;256243;256244;256245	33970;99321;137166;256240
26.2765	26.3109		26.8479	26.6665	26.4195	26.2589	26.3573	3	4	1	1	6	6	3	15.1	15.1	7.1	68.851	0	13.057	971970000	37	Bradi4g03787.1.p;Bradi4g03787.2.p	Bradi4g03787	1	0	0	0	0	1773;3697;3876;3965;11231;16757	18163;18164;18165;18166;18167;37490;37491;37492;37493;37494;37495;37496;37497;37498;37499;39527;39528;39529;39530;39531;39532;39533;39534;39535;40385;40386;40387;40388;40389;40390;40391;40392;40393;40394;40395;40396;127125;185632;185633;185634;185635;185636	1608;3400;3569;3655;10402;15396	True;True;True;True;True;True	24565;24566;24567;24568;24569;50327;50328;50329;50330;50331;50332;50333;50334;50335;50336;53120;53121;53122;53123;53124;53125;53126;53127;53128;54331;54332;54333;54334;54335;54336;54337;54338;54339;54340;54341;54342;179456;262849;262850;262851;262852;262853	24565;50331;53121;54336;179456;262850
26.5423	26.2437	26.3382	26.3259	26.4116	26.259	26.1345	25.635	4	4	1	1	7	7	7	13.7	13.7	13.7	86.777	0	26.347	993210000	39	Bradi1g62007.2.p;Bradi1g62007.1.p;Bradi1g62007.3.p;Bradi1g62007.5.p;Bradi1g62007.4.p;Bradi5g24207.2.p;Bradi5g24207.1.p	Bradi1g62007	1	0	0	0	0	272;4377;10399;17086;18400;18452;18728	2480;2481;2482;2483;2484;45688;117840;117841;117842;117843;117844;117845;117846;117847;117848;117849;188596;188597;203265;203915;203916;203917;203918;203919;203920;203921;203922;203923;203924;203925;206874;206875;206876;206877;206878;206879;206880;206881	248;4032;9638;15702;16924;16971;17227	True;True;True;True;True;True;True	3070;3071;3072;3073;3074;62067;166018;166019;166020;166021;166022;166023;166024;166025;166026;166027;266779;266780;287823;288807;288808;288809;288810;288811;288812;288813;288814;288815;288816;288817;288818;288819;293229;293230;293231;293232;293233;293234;293235;293236	3071;62067;166019;266780;287823;288812;293229
26.0185	26.1483	26.0986	26.4169	26.4162	26.379		26.1166	4	3	1	1	3	3	3	14.1	14.1	14.1	40.696	0	25.245	803720000	26	Bradi4g36720.3.p;Bradi4g36720.2.p;Bradi4g36720.1.p;Bradi4g36720.5.p	Bradi4g36720	1	0	0	0	0	7563;8634;14457	81330;81331;81332;81333;81334;81335;81336;81337;81338;81339;81340;81341;81342;81343;81344;81345;81346;81347;81348;81349;81350;81351;81352;81353;94347;94348;161311;161312;161313;161314	6984;7977;13266	True;True;True	113277;113278;113279;113280;113281;113282;113283;113284;113285;113286;113287;113288;113289;113290;113291;113292;113293;113294;113295;113296;113297;113298;113299;113300;132015;132016;227118;227119;227120;227121	113285;132016;227118
25.5334	25.9726	25.7837	25.991	27.3235	27.3781	27.5174	27.1966	4	4	1	1	8	8	8	22.2	22.2	22.2	50.24	0	64.489	1092200000	59	Bradi4g02700.2.p;Bradi2g19950.2.p	Bradi4g02700	1	0	0	0	0	3951;8456;12372;13433;14765;17338;17665;18723	40262;40263;92488;92489;92490;92491;92492;92493;141054;141055;141056;141057;152613;152614;152615;152616;152617;152618;164448;164449;164450;191536;191537;191538;191539;191540;191541;191542;191543;191544;195670;195671;195672;195673;195674;195675;195676;195677;195678;195679;195680;195681;195682;206792;206793;206794;206795;206796;206797;206798;206799;206800;206801;206802;206803;206804;206805;206806;2…	3642;7819;11340;12309;13556;15933;16246;17222	True;True;True;True;True;True;True;True	54160;54161;129482;129483;129484;129485;129486;129487;199298;199299;199300;199301;215493;215494;215495;215496;215497;215498;231431;231432;231433;271058;271059;271060;271061;271062;271063;271064;271065;271066;277082;277083;277084;277085;277086;277087;277088;277089;277090;277091;277092;277093;277094;293123;293124;293125;293126;293127;293128;293129;293130;293131;293132;293133;293134;293135;293136;29…	54161;129484;199299;215494;231433;271058;277088;293125
26.1271	25.7183	25.7862	25.6546	26.4728		25.3213	25.4678	4	3	1	1	3	3	3	14.9	14.9	14.9	21.375	0	22.174	682980000	28	Bradi3g14580.1.p	Bradi3g14580	1	0	456	0	158	4346;5523;16853	44651;44652;44653;44654;44655;44656;44657;44658;44659;44660;44661;44662;44663;44664;44665;44666;44667;44668;44669;58512;58513;58514;58515;58516;58517;58518;58519;58520;58521;58522;58523;58524;186495;186496;186497;186498;186499;186500;186501;186502;186503;186504;186505;186506	4002;5112;15482	True;True;True	60184;60185;60186;60187;60188;60189;60190;60191;60192;60193;60194;60195;60196;60197;60198;60199;60200;60201;60202;80909;80910;80911;80912;80913;80914;80915;80916;80917;80918;80919;80920;80921;80922;264115;264116;264117;264118;264119;264120;264121;264122;264123;264124;264125;264126	60198;80915;264122
27.3834		27.1775	28.1317	27.3116	28.9939	28.3384	28.2763	3	4	1	1	4	4	4	23	23	23	26.662	0	71.08	2918200000	47	Bradi5g21910.1.p	Bradi5g21910	1	0	0	0	0	2151;7266;7424;8167	21348;21349;21350;21351;21352;21353;21354;21355;21356;21357;21358;78314;78315;78316;78317;78318;78319;78320;78321;78322;78323;78324;79783;79784;79785;79786;79787;79788;88849;88850;88851;88852;88853;88854;88855;88856;88857;88858;88859;88860;88861;88862;88863;88864;88865;88866;88867;88868	1956;6712;6858;7557	True;True;True;True	28475;28476;28477;28478;28479;28480;28481;28482;28483;28484;28485;28486;109094;109095;109096;109097;109098;109099;109100;109101;109102;109103;109104;111000;111001;111002;111003;111004;111005;124141;124142;124143;124144;124145;124146;124147;124148;124149;124150;124151;124152;124153;124154;124155;124156;124157;124158;124159;124160;124161	28485;109100;111000;124149
26.1423		25.8813	25.6888	26.5263	26.0308	25.9277	25.8512	3	4	1	1	4	4	4	9.3	9.3	9.3	47.547	0	15.34	718170000	28	Bradi2g18060.3.p	Bradi2g18060	1	0	0	0	0	2063;9053;10786;10787	20507;20508;20509;20510;20511;20512;20513;20514;20515;20516;20517;20518;20519;20520;20521;20522;20523;20524;20525;20526;100103;100104;100105;122381;122382;122383;122384;122385;122386;122387;122388;122389;122390	1872;8366;10003;10004	True;True;True;True	27437;27438;27439;27440;27441;27442;27443;27444;27445;27446;27447;27448;27449;27450;27451;27452;27453;27454;27455;27456;140767;140768;140769;172503;172504;172505;172506;172507;172508;172509;172510;172511;172512	27442;140767;172503;172512
27.0192	27.034	27.371	27.0998		27.2972	26.6667	27.2043	4	3	1	1	3	3	3	37.5	37.5	37.5	14.49	0	37.436	1525700000	28	Bradi1g78240.1.p	Bradi1g78240	1	0	0	0	0	1455;15768;17055	15184;15185;15186;15187;15188;15189;15190;15191;15192;15193;15194;15195;174921;188243;188244;188245;188246;188247;188248;188249;188250;188251	1318;14490;15673	True;True;True	20563;20564;20565;20566;20567;20568;20569;20570;20571;20572;20573;20574;246235;266312;266313;266314;266315;266316;266317;266318;266319;266320;266321;266322;266323;266324;266325;266326	20568;246235;266314
26.2841		26.558	26.3191	28.7123	28.7117	28.8626	29.3939	3	4	1	1	7	7	7	29.5	29.5	29.5	48.276	0	159.04	2757900000	55	Bradi2g20460.1.p	Bradi2g20460	1	0	0	0	0	696;3998;7981;12467;12861;15672;16067	7369;7370;7371;7372;7373;7374;40705;40706;40707;40708;40709;86965;86966;86967;86968;142174;142175;142176;142177;142178;147102;173720;173721;173722;173723;173724;173725;173726;178275;178276;178277;178278;178279;178280;178281;178282;178283;178284;178285;178286;178287;178288;178289;178290;178291	642;3686;7379;11430;11793;14399;14762	True;True;True;True;True;True;True	9715;9716;9717;9718;9719;9720;9721;54726;54727;54728;54729;54730;121570;121571;121572;121573;121574;200718;200719;200720;200721;200722;200723;207873;244241;244242;244243;244244;244245;244246;244247;251388;251389;251390;251391;251392;251393;251394;251395;251396;251397;251398;251399;251400;251401;251402;251403;251404;251405;251406;251407;251408;251409;251410;251411	9717;54729;121572;200719;207873;244242;251392
29.8438	29.7236	29.7664	29.7602	29.8815	29.4158	29.1916	28.9783	4	4	1	1	4	4	4	40	40	40	13.338	0	51.631	9294000000	68	Bradi1g11240.1.p	Bradi1g11240	1	74	0	123	0	758;6135;6685;7469;7470	8009;8010;8011;8012;8013;8014;8015;8016;8017;8018;8019;8020;66830;66831;66832;66833;66834;66835;66836;66837;66838;66839;66840;66841;66842;66843;66844;66845;66846;66847;72248;72249;72250;72251;72252;72253;72254;72255;72256;72257;72258;72259;80409;80410;80411;80412;80413;80414;80415;80416	699;5684;6193;6898	True;True;True;True	10558;10559;10560;10561;10562;10563;10564;10565;10566;10567;10568;10569;10570;10571;10572;10573;10574;10575;10576;10577;10578;10579;10580;93683;93684;93685;93686;93687;93688;93689;93690;93691;93692;93693;93694;93695;93696;93697;93698;93699;93700;100968;100969;100970;100971;100972;100973;100974;100975;100976;100977;100978;100979;100980;100981;100982;100983;100984;100985;100986;111986;111987;111988…	10571;93686;100968;111989
29.3895	29.7892	29.4454	29.5816	29.1641	29.6723	29.5871	30.2927	4	4	1	1	9	9	8	54.9	54.9	49.5	32.814	0	112.67	10414000000	90	Bradi1g17840.1.p	Bradi1g17840	1	103	0	172	0	3477;3478;3519;6968;7683;9069;10544;12439;12826;16408	35194;35195;35196;35197;35198;35199;35200;35201;35202;35203;35204;35205;35206;35207;35208;35523;35524;35525;35526;35527;35528;35529;35530;35531;35532;35533;35534;35535;35536;35537;35538;35539;35540;35541;35542;35543;35544;35545;75283;75284;75285;75286;75287;83423;83424;83425;83426;83427;83428;83429;83430;83431;83432;83433;100258;100259;100260;100261;119136;119137;119138;119139;119140;119141;11914…	3190;3231;6448;7096;8382;9771;11404;11760;15080	True;True;True;True;True;True;True;True;True	47146;47147;47148;47149;47150;47151;47152;47153;47154;47155;47156;47157;47158;47159;47160;47161;47547;47548;47549;47550;47551;47552;47553;47554;47555;47556;47557;47558;47559;47560;47561;47562;47563;47564;47565;47566;47567;47568;47569;47570;47571;47572;47573;47574;47575;47576;47577;47578;47579;47580;105173;105174;105175;105176;105177;116422;116423;116424;116425;116426;116427;116428;116429;116430;1…	47160;47563;105177;116425;141006;167627;200453;207490;257501
28.1691	27.7309	27.8643	28.1038	28.033	27.6342	27.8323	28.0083	4	4	1	1	8	6	6	38.1	30.5	30.5	32.924	0	31.128	2980900000	54	Bradi1g17870.3.p	Bradi1g17870	1	104	0	294	0	1631;3519;6434;10546;11982;12004;12005;13188;19225	16885;16886;35523;35524;35525;35526;35527;35528;35529;35530;35531;35532;35533;35534;35535;35536;35537;35538;35539;35540;35541;35542;35543;35544;35545;69395;69396;69397;69398;69399;69400;69401;69402;69403;69404;69405;69406;119299;119300;119301;119302;136795;136796;136797;136798;136799;136800;136801;136802;136803;136804;136805;136806;136807;136808;136809;136810;136811;136812;136970;136971;136972;13…	1478;3231;5965;9773;11055;11070;12077;17685	True;False;True;True;False;True;True;True	22921;22922;47547;47548;47549;47550;47551;47552;47553;47554;47555;47556;47557;47558;47559;47560;47561;47562;47563;47564;47565;47566;47567;47568;47569;47570;47571;47572;47573;47574;47575;47576;47577;47578;47579;47580;96906;96907;96908;96909;96910;96911;96912;96913;96914;96915;96916;96917;96918;96919;96920;167884;167885;167886;167887;167888;193205;193206;193207;193208;193209;193210;193211;193212;19…	22922;47563;96913;167884;193217;193437;212666;302840
31.5588	31.3038	31.2174	31.3295	29.9516	29.7158	29.7338	29.4669	4	4	1	1	14	14	14	46.1	46.1	46.1	47.195	0	154.12	24855000000	206	Bradi1g19070.1.p	Bradi1g19070	1	114	0	327	0	1735;6831;7195;7704;9683;9965;9966;10802;11041;13212;13532;15480;15572;15573;17538	17889;17890;17891;17892;17893;17894;17895;17896;17897;74018;74019;74020;74021;74022;74023;74024;74025;74026;74027;74028;74029;74030;77703;77704;77705;77706;77707;77708;77709;77710;83612;83613;83614;83615;83616;83617;83618;83619;83620;83621;83622;83623;108067;111584;111585;111586;111587;111588;111589;111590;111591;111592;111593;111594;111595;111596;111597;111598;111599;111600;122725;122726;122727;…	1574;6322;6648;7117;8967;9229;9230;10016;10231;12101;12404;14227;14313;16125	True;True;True;True;True;True;True;True;True;True;True;True;True;True	24241;24242;24243;24244;24245;24246;24247;24248;24249;103464;103465;103466;103467;103468;103469;103470;103471;103472;103473;103474;103475;103476;103477;103478;108365;108366;108367;108368;108369;108370;108371;108372;116648;116649;116650;116651;116652;116653;116654;116655;116656;116657;116658;116659;116660;116661;116662;116663;116664;116665;116666;152051;156598;156599;156600;156601;156602;156603;15…	24249;103464;108367;116649;152051;156604;156617;173054;176213;212831;216857;241814;243038;274718
31.6927	31.1444	31.6127	30.9734	28.5881	28.6822	28.545	28.9584	4	4	1	1	4	4	4	40	40	40	12.143	0	16.308	25511000000	69	Bradi1g21870.1.p	Bradi1g21870	1	133	0	92	0	2315;6996;6997;13653;13654	23037;23038;23039;23040;23041;23042;23043;23044;23045;23046;23047;23048;23049;23050;23051;23052;23053;23054;75531;75532;75533;75534;75535;154532;154533;154534;154535;154536;154537;154538;154539;154540;154541;154542;154543;154544;154545;154546;154547;154548;154549;154550;154551;154552;154553;154554;154555;154556;154557;154558;154559;154560;154561;154562	2104;6474;6475;12511	True;True;True;True	30644;30645;30646;30647;30648;30649;30650;30651;30652;30653;30654;30655;30656;30657;30658;30659;30660;30661;30662;30663;30664;30665;30666;105472;105473;105474;105475;105476;218154;218155;218156;218157;218158;218159;218160;218161;218162;218163;218164;218165;218166;218167;218168;218169;218170;218171;218172;218173;218174;218175;218176;218177;218178;218179;218180;218181;218182;218183;218184;218185;21…	30648;105474;105476;218156
27.3439	27.2281	27.7411	27.8516	28.3044	28.1109	27.6507	28.3478	4	4	1	1	3	3	3	24.8	24.8	24.8	15.58	0	12.312	3838000000	59	Bradi1g33200.1.p	Bradi1g33200	1	175	119	80	115	2323;2324;3921;12419;12420	23300;23301;23302;23303;23304;40083;40084;40085;40086;141794;141795;141796;141797;141798;141799;141800;141801;141802;141803;141804;141805;141806;141807;141808;141809;141810;141811;141812;141813;141814;141815;141816;141817;141818;141819;141820;141821;141822;141823;141824;141825;141826;141827;141828;141829;141830;141831;141832;141833;141834;141835;141836;141837;141838	2109;3612;11385	True;True;True	31041;31042;31043;31044;31045;53944;53945;53946;53947;200272;200273;200274;200275;200276;200277;200278;200279;200280;200281;200282;200283;200284;200285;200286;200287;200288;200289;200290;200291;200292;200293;200294;200295;200296;200297;200298;200299;200300;200301;200302;200303;200304;200305;200306;200307;200308;200309;200310;200311;200312;200313;200314;200315;200316;200317;200318;200319;200320;20…	31045;53945;200278
29.5814	29.8006	29.7196	29.9506	29.4723	29.1015	28.7229	28.8427	4	4	1	1	10	10	10	29.8	29.8	29.8	51.355	0	148.74	9443600000	117	Bradi1g36160.1.p	Bradi1g36160	1	181	0	404	0	3546;5958;7227;9782;11035;11036;13515;16525;16676;18211;18823	35786;35787;35788;35789;35790;35791;35792;35793;35794;35795;35796;35797;63183;63184;63185;63186;63187;63188;63189;63190;63191;63192;63193;63194;77903;77904;77905;77906;77907;77908;77909;109126;109127;109128;109129;109130;109131;109132;124924;124925;124926;124927;124928;124929;124930;124931;124932;124933;124934;124935;124936;124937;124938;124939;124940;124941;124942;124943;153446;153447;153448;153…	3258;5524;6677;9058;10226;12387;15183;15322;16751;17315	True;True;True;True;True;True;True;True;True;True	47888;47889;47890;47891;47892;47893;47894;47895;47896;47897;47898;47899;47900;47901;47902;87723;87724;87725;87726;87727;87728;87729;87730;87731;87732;87733;87734;87735;87736;87737;87738;87739;108613;108614;108615;108616;108617;108618;108619;153416;153417;153418;153419;153420;153421;153422;176167;176168;176169;176170;176171;176172;176173;176174;176175;176176;176177;176178;176179;176180;176181;1761…	47893;87733;108615;153422;176172;216698;258899;261698;285008;297173
28.0873	27.7832	27.8478	27.8017	27.8047	27.471	27.5853	27.0026	4	4	1	1	4	4	4	32.7	32.7	32.7	16.211	0	58.25	2613000000	46	Bradi1g45790.1.p	Bradi1g45790	1	207	0	100	0	851;852;6008;11538;11539;14889	9012;9013;9014;9015;9016;63935;63936;63937;63938;63939;63940;63941;63942;63943;130749;130750;130751;130752;130753;130754;130755;130756;130757;130758;130759;130760;130761;130762;130763;130764;130765;166213;166214;166215;166216;166217;166218;166219;166220;166221;166222;166223	782;5571;10681;13675	True;True;True;True	12058;12059;12060;12061;12062;88890;88891;88892;88893;88894;88895;88896;88897;88898;88899;184562;184563;184564;184565;184566;184567;184568;184569;184570;184571;184572;184573;184574;184575;184576;184577;184578;184579;184580;234100;234101;234102;234103;234104;234105;234106;234107;234108;234109;234110;234111;234112	12060;88897;184568;234102
30.158	30.1034	30.2283	29.7986	29.8741	29.4733	29.2986	29.2919	4	4	1	1	9	8	8	45	42.3	42.3	38.531	0	323.31	11652000000	127	Bradi1g48870.1.p	Bradi1g48870	1	213	0	112	0	2309;5581;5742;8036;8618;12757;13383;13384;17428;18982	22993;22994;22995;22996;22997;22998;22999;23000;23001;23002;23003;23004;23005;23006;23007;59178;59179;59180;59181;59182;59183;59184;59185;59186;59187;59188;59189;59190;59191;59192;59193;59194;59195;59196;59197;61177;61178;61179;61180;61181;61182;61183;61184;61185;61186;61187;61188;87622;87623;87624;94237;94238;94239;94240;94241;94242;94243;94244;94245;94246;94247;94248;94249;94250;94251;94252;942…	2098;5167;5322;7433;7963;11697;12261;16016;17463	True;False;True;True;True;True;True;True;True	30598;30599;30600;30601;30602;30603;30604;30605;30606;30607;30608;30609;30610;30611;30612;30613;30614;81823;81824;81825;81826;81827;81828;81829;81830;81831;81832;81833;81834;81835;81836;81837;81838;81839;81840;81841;81842;81843;81844;81845;81846;81847;81848;81849;81850;81851;81852;81853;81854;81855;81856;81857;81858;81859;81860;81861;81862;81863;81864;81865;81866;81867;81868;81869;81870;81871;818…	30612;81835;84926;122458;131865;206864;214915;273064;299601
30.4946	30.5368	30.46	30.2311	28.7135	27.8848	26.5619	27.0465	4	4	1	1	7	7	7	31.4	31.4	31.4	46.862	0	137.34	12477000000	201	Bradi1g50897.1.p	Bradi1g50897	1	228	162	198	131	1459;1460;8038;9026;10940;12624;12625;18399;18686	15237;15238;15239;15240;15241;15242;15243;15244;15245;15246;15247;15248;15249;87629;87630;87631;87632;87633;87634;87635;87636;87637;87638;87639;87640;87641;87642;87643;87644;87645;87646;87647;87648;87649;87650;87651;87652;87653;87654;87655;87656;87657;87658;87659;87660;87661;87662;87663;87664;87665;87666;87667;99768;99769;99770;99771;99772;99773;99774;99775;99776;99777;99778;124106;124107;124108;…	1322;7435;8339;10137;11582;16923;17191	True;True;True;True;True;True;True	20639;20640;20641;20642;20643;20644;20645;20646;20647;20648;20649;20650;20651;122465;122466;122467;122468;122469;122470;122471;122472;122473;122474;122475;122476;122477;122478;122479;122480;122481;122482;122483;122484;122485;122486;122487;122488;122489;122490;122491;122492;122493;122494;122495;122496;122497;122498;122499;122500;122501;122502;122503;122504;122505;122506;122507;122508;122509;122510…	20645;122504;140223;175078;203196;287812;292732
30.991	30.9651	30.8839	30.9882	26.1656	27.3758	27.0459	27.3213	4	4	1	1	15	15	15	48.5	48.5	48.5	52.522	0	323.31	19534000000	165	Bradi1g52050.2.p;Bradi1g52050.1.p	Bradi1g52050	1	238	169	94	37	306;307;4354;7731;8178;9756;10002;11406;11912;12556;14011;14742;15157;15811;17175;17690	2842;2843;2844;2845;2846;2847;2848;2849;2850;2851;44771;44772;44773;44774;44775;44776;44777;44778;44779;84196;88949;88950;88951;88952;88953;88954;88955;88956;88957;108806;108807;111949;111950;111951;111952;111953;128753;128754;128755;128756;128757;128758;128759;128760;128761;128762;128763;128764;128765;136072;142993;142994;142995;142996;142997;142998;142999;143000;143001;143002;143003;143004;1430…	278;4010;7142;7567;9036;9264;10569;11006;11515;12845;13533;13928;14527;15784;16263	True;True;True;True;True;True;True;True;True;True;True;True;True;True;True	3541;3542;3543;3544;3545;3546;3547;3548;3549;3550;60334;60335;60336;60337;60338;60339;60340;60341;60342;117667;124286;124287;124288;124289;124290;124291;124292;124293;124294;124295;124296;152997;152998;157040;157041;157042;157043;157044;181550;181551;181552;181553;181554;181555;181556;181557;181558;181559;181560;181561;181562;181563;192220;201836;201837;201838;201839;201840;201841;201842;201843;2…	3541;60340;117667;124293;152998;157043;181551;192220;201846;222669;231187;237400;246932;268374;277282
30.066	29.6094	29.8702	29.5845	29.8746	29.6024	29.3715	28.9202	4	4	1	1	8	8	8	19.4	19.4	19.4	65.693	0	291.62	10911000000	125	Bradi1g52200.1.p;Bradi1g52200.3.p;Bradi1g52200.5.p;Bradi1g52200.4.p	Bradi1g52200	1	239	0	417	0	153;593;1717;2074;3381;7624;7625;10318;18077	1414;1415;1416;1417;1418;1419;1420;1421;6202;6203;6204;6205;6206;6207;6208;6209;6210;6211;6212;6213;6214;6215;6216;6217;6218;6219;6220;6221;6222;6223;6224;17768;17769;17770;17771;17772;17773;20649;20650;20651;20652;20653;20654;34374;34375;34376;34377;34378;34379;34380;34381;34382;34383;34384;34385;34386;34387;34388;34389;34390;34391;82307;82308;82309;82310;82311;82312;82313;82314;82315;82316;8231…	135;543;1557;1883;3099;7040;9563;16621	True;True;True;True;True;True;True;True	1785;1786;1787;1788;1789;1790;1791;1792;8234;8235;8236;8237;8238;8239;8240;8241;8242;8243;8244;8245;8246;8247;8248;8249;8250;8251;8252;8253;8254;8255;8256;8257;8258;8259;24062;24063;24064;24065;24066;24067;27612;27613;27614;27615;27616;27617;46079;46080;46081;46082;46083;46084;46085;46086;46087;46088;46089;46090;46091;46092;46093;46094;46095;46096;46097;46098;46099;46100;46101;46102;46103;114589;…	1787;8246;24066;27612;46083;114613;164673;283264
32.0292	32.1247	31.9871	32.2473	30.8297	30.528	30.5583	30.4428	4	4	1	1	14	14	14	53.8	53.8	53.8	34.836	0	323.31	40558000000	224	Bradi1g58997.4.p	Bradi1g58997	1	273	0	267	0	301;712;2410;2482;3762;5319;10087;11270;12655;12656;13882;14545;15809;15810;16423;17932	2782;2783;2784;2785;2786;2787;2788;2789;7502;7503;7504;7505;7506;24122;24123;24124;24125;24126;24127;24128;24129;24130;24131;24132;24133;24134;24135;24136;24137;24138;24139;24140;24141;24142;24143;24798;24799;24800;24801;24802;24803;24804;24805;24806;24807;24808;24809;24810;24811;24812;24813;24814;24815;24816;24817;24818;24819;24820;24821;24822;38120;38121;38122;38123;38124;38125;38126;38127;3812…	273;658;2193;2260;3460;4915;9343;10441;11610;12719;13350;14526;15094;16489	True;True;True;True;True;True;True;True;True;True;True;True;True;True	3474;3475;3476;3477;3478;3479;3480;3481;3482;9851;9852;9853;9854;9855;32123;32124;32125;32126;32127;32128;32129;32130;32131;32132;32133;32134;32135;32136;32137;32138;32139;32140;32141;32142;32143;32144;32145;32146;32147;32148;32996;32997;32998;32999;33000;33001;33002;33003;33004;33005;33006;33007;33008;33009;33010;33011;33012;33013;33014;33015;33016;33017;33018;33019;33020;33021;33022;33023;33024…	3477;9853;32128;33016;51269;75913;157990;179916;203467;221330;228091;246890;257779;281317
31.6012	31.2713	31.442	31.0194	31.2123	30.7498	30.7461	30.7194	4	4	1	1	4	4	4	27.3	27.3	27.3	23.623	0	68.279	30415000000	145	Bradi1g59380.1.p	Bradi1g59380	1	276	0	151	0	2631;4668;7156;11831;11832	26289;26290;26291;26292;26293;26294;26295;26296;26297;26298;26299;26300;26301;48794;48795;48796;48797;48798;48799;48800;48801;48802;48803;48804;48805;77378;77379;77380;77381;77382;77383;77384;77385;77386;77387;77388;77389;77390;77391;77392;77393;77394;77395;77396;77397;135490;135491;135492;135493;135494;135495;135496;135497;135498;135499;135500;135501;135502;135503;135504;135505;135506;135507;135…	2401;4310;6611;10944	True;True;True;True	34855;34856;34857;34858;34859;34860;34861;34862;34863;34864;34865;34866;34867;34868;34869;34870;34871;34872;34873;34874;34875;34876;34877;34878;34879;34880;34881;34882;34883;34884;34885;66380;66381;66382;66383;66384;66385;66386;66387;66388;66389;66390;66391;66392;66393;66394;66395;66396;66397;66398;66399;66400;66401;66402;66403;66404;66405;66406;66407;107962;107963;107964;107965;107966;107967;107…	34859;66385;107980;191603
26.5865	27.357	27.2822	27.2111	26.8588	26.4733		26.3195	4	3	1	1	6	6	6	15.1	15.1	15.1	49.029	0	63.809	1889400000	55	Bradi1g60610.4.p;Bradi1g60610.2.p	Bradi1g60610	1	278	0	150	0	1306;1307;13655;14062;18461;18495;18496	13623;13624;13625;13626;13627;13628;13629;13630;13631;13632;13633;13634;13635;13636;13637;13638;13639;13640;13641;13642;13643;13644;13645;154563;154564;154565;154566;154567;154568;154569;154570;158236;158237;158238;158239;158240;158241;158242;203981;204340;204341;204342;204343;204344	1202;12512;12893;16980;17012;17013	True;True;True;True;True;True	18452;18453;18454;18455;18456;18457;18458;18459;18460;18461;18462;18463;18464;18465;18466;18467;18468;18469;18470;18471;18472;18473;18474;18475;18476;18477;18478;18479;18480;18481;18482;18483;18484;18485;18486;218195;218196;218197;218198;218199;218200;218201;218202;223322;223323;223324;223325;223326;223327;223328;288901;289456;289457;289458;289459;289460	18477;218198;223328;288901;289458;289460
30.6204	30.5201	30.5334	30.2964	30.4701	30.3866	30.0182	30.4769	4	4	1	1	8	8	2	46.9	46.9	19.3	26.782	0	86.169	19616000000	248	Bradi1g65246.3.p;Bradi1g65254.1.p	Bradi1g65246	1	292	0	122	0	5647;6391;6703;11407;13933;17330;17331;17800;19188	60044;60045;60046;60047;60048;60049;60050;60051;69010;69011;69012;69013;69014;69015;69016;69017;69018;69019;69020;69021;69022;72361;72362;72363;128766;128767;128768;128769;128770;128771;128772;128773;128774;128775;128776;128777;128778;128779;128780;128781;128782;128783;128784;128785;128786;128787;128788;128789;128790;157159;157160;157161;157162;157163;157164;157165;157166;157167;157168;157169;157…	5230;5928;6209;10570;12767;15926;16364;17649	True;True;True;True;True;True;True;True	83164;83165;83166;83167;83168;83169;83170;83171;83172;83173;83174;83175;83176;96450;96451;96452;96453;96454;96455;96456;96457;96458;96459;96460;96461;96462;96463;96464;101094;101095;101096;181564;181565;181566;181567;181568;181569;181570;181571;181572;181573;181574;181575;181576;181577;181578;181579;181580;181581;181582;181583;181584;181585;181586;181587;181588;181589;181590;181591;181592;181593;…	83165;96451;101094;181589;221874;270949;279217;302367
32.2497	31.9508	32.1453	31.6298	31.7574	30.713	30.7729	30.2821	4	4	1	1	3	3	3	32.1	32.1	32.1	16.963	0	274.47	45824000000	198	Bradi1g66700.1.p	Bradi1g66700	1	315	0	57	0	4729;7066;7067;16616	49269;49270;49271;49272;49273;49274;49275;49276;49277;49278;49279;49280;49281;49282;49283;49284;49285;49286;49287;49288;49289;49290;49291;76256;76257;76258;76259;76260;76261;76262;76263;76264;76265;76266;76267;76268;76269;76270;76271;76272;76273;76274;76275;76276;76277;76278;76279;76280;76281;76282;76283;76284;76285;76286;76287;76288;76289;76290;76291;76292;76293;76294;76295;76296;76297;76298;762…	4366;6539;15266	True;True;True	67040;67041;67042;67043;67044;67045;67046;67047;67048;67049;67050;67051;67052;67053;67054;67055;67056;67057;67058;67059;67060;67061;67062;67063;67064;67065;67066;67067;67068;67069;67070;67071;67072;67073;67074;67075;67076;67077;106483;106484;106485;106486;106487;106488;106489;106490;106491;106492;106493;106494;106495;106496;106497;106498;106499;106500;106501;106502;106503;106504;106505;106506;106…	67063;106504;260640
30.7338	30.0052	30.2016	29.9078	29.312	29.0188	29.0027	28.4529	4	4	1	1	7	7	7	45.1	45.1	45.1	20.884	0	96.586	12407000000	128	Bradi1g77560.3.p	Bradi1g77560	1	362	0	67	0	419;636;637;2214;17230;17970;17971;18019	4404;4405;4406;4407;4408;4409;4410;4411;4412;4413;4414;4415;4416;4417;4418;4419;6607;6608;6609;6610;6611;6612;6613;6614;6615;6616;6617;6618;6619;6620;6621;6622;6623;6624;6625;6626;6627;6628;6629;6630;6631;21945;21946;21947;21948;21949;21950;21951;21952;21953;21954;21955;21956;21957;21958;21959;21960;21961;21962;21963;21964;190170;190171;190172;190173;190174;190175;190176;190177;190178;190179;1901…	383;585;586;2013;15839;16522;16568	True;True;True;True;True;True;True	5696;5697;5698;5699;5700;5701;5702;5703;5704;5705;5706;5707;5708;5709;5710;5711;5712;5713;5714;5715;8734;8735;8736;8737;8738;8739;8740;8741;8742;8743;8744;8745;8746;8747;8748;8749;8750;8751;8752;8753;8754;8755;8756;8757;8758;29254;29255;29256;29257;29258;29259;29260;29261;29262;29263;29264;29265;29266;29267;29268;29269;29270;29271;29272;29273;269073;269074;269075;269076;269077;269078;269079;26908…	5710;8740;8751;29268;269077;281756;282378
27.7326	27.7926	27.6832	27.9964	27.2063	26.9524	26.943		4	3	1	1	10	10	9	39	39	36.9	52.338	0	85.696	1960600000	52	Bradi2g00240.2.p;Bradi2g00240.1.p;Bradi2g00261.1.p	Bradi2g00240	1	364	0	217	0	2781;6111;6513;8842;10304;11226;15060;15743;19080;19216	28054;28055;66526;66527;66528;66529;66530;66531;66532;66533;66534;66535;66536;66537;66538;66539;66540;66541;70502;96694;96695;96696;96697;96698;96699;96700;96701;96702;116695;116696;116697;116698;116699;116700;127054;127055;127056;127057;127058;127059;127060;127061;167883;167884;167885;174509;174510;174511;174512;174513;174514;174515;174516;174517;212179;212180;212181;212182;213612;213613;213614;…	2545;5665;6027;8172;9549;10397;13833;14466;17552;17676	True;True;True;True;True;True;True;True;True;True	37359;37360;93343;93344;93345;93346;93347;93348;93349;93350;93351;93352;93353;93354;93355;93356;93357;93358;98625;135385;135386;135387;135388;135389;135390;135391;135392;135393;135394;164419;164420;164421;164422;164423;164424;179342;179343;179344;179345;179346;179347;179348;179349;236401;236402;236403;245531;245532;245533;245534;245535;245536;245537;245538;245539;300853;300854;300855;300856;30276…	37360;93355;98625;135394;164420;179342;236401;245533;300853;302761
29.0453	29.061	28.9728	28.8588	28.4812	28.241	28.2513		4	3	1	1	17	17	17	26.4	26.4	26.4	103.22	0	114.4	5188900000	101	Bradi2g02070.1.p;Bradi2g02070.2.p;Bradi2g02070.4.p;Bradi2g02070.3.p	Bradi2g02070	1	366	0	850	0	46;2424;2771;3323;3416;4808;5614;10049;10708;11070;11268;13335;13619;14518;15427;17435;18478	504;505;506;507;508;509;510;511;512;513;24318;24319;24320;24321;24322;24323;24324;24325;24326;24327;24328;24329;27970;27971;27972;27973;27974;27975;27976;27977;27978;27979;27980;27981;27982;33693;33694;33695;33696;33697;33698;33699;33700;33701;34676;49885;49886;49887;59470;59471;59472;59473;59474;59475;59476;112322;112323;120856;125198;125199;125200;125201;125202;125203;125204;125205;125206;12520…	41;2206;2536;3045;3132;4438;5198;9306;9928;10258;10439;12217;12480;13324;14179;16023;16997	True;True;True;True;True;True;True;True;True;True;True;True;True;True;True;True;True	664;665;666;667;668;669;670;671;672;673;32430;32431;32432;32433;32434;32435;32436;32437;32438;32439;32440;32441;37273;37274;37275;37276;37277;37278;37279;37280;37281;37282;37283;37284;37285;45097;45098;45099;45100;45101;45102;45103;45104;45105;46454;67870;67871;67872;82229;82230;82231;82232;82233;82234;82235;82236;157481;157482;170015;176505;176506;176507;176508;176509;176510;176511;176512;176513…	665;32440;37282;45103;46454;67871;82231;157482;170015;176510;179899;214451;217679;227783;240995;273182;289049
31.5911	31.4851	31.2883	31.2174	31.8206	32.0005	31.9315	32.0483	4	4	1	1	13	13	13	39.8	39.8	39.8	47.722	0	318.87	40812000000	225	Bradi2g02120.2.p	Bradi2g02120	1	367	0	416	0	1204;4954;4955;10536;11694;12719;13113;13124;15445;16718;17871;17984;19111;19112	12756;12757;12758;12759;12760;12761;12762;12763;12764;12765;12766;51995;51996;51997;51998;51999;52000;52001;52002;52003;52004;52005;52006;52007;52008;52009;52010;52011;52012;52013;52014;52015;52016;52017;52018;52019;52020;52021;52022;52023;52024;52025;52026;52027;52028;119024;119025;119026;119027;119028;119029;119030;119031;119032;119033;119034;119035;119036;119037;119038;119039;119040;119041;119…	1111;4567;9763;10825;11664;12017;12028;14195;15360;16431;16535;17581;17582	True;True;True;True;True;True;True;True;True;True;True;True;True	17361;17362;17363;17364;17365;17366;17367;17368;17369;17370;17371;71237;71238;71239;71240;71241;71242;71243;71244;71245;71246;71247;71248;71249;71250;71251;71252;71253;71254;71255;71256;71257;71258;71259;71260;71261;71262;71263;71264;71265;71266;71267;71268;71269;71270;71271;71272;71273;167435;167436;167437;167438;167439;167440;167441;167442;167443;167444;167445;167446;167447;167448;167449;167450…	17371;71242;167459;189003;206230;211396;211554;241146;262298;280326;281911;301233;301239
30.6421	30.3597	30.3381	30.1627	30.6675	30.027	29.8371	29.2712	4	4	1	1	8	8	7	55.1	55.1	52	23.307	0	135.64	15679000000	103	Bradi2g08790.1.p	Bradi2g08790	1	397	313	188	181	694;695;1871;7046;8164;11073;12857;12858;12859;16146	7354;7355;7356;7357;7358;7359;7360;7361;7362;7363;7364;7365;7366;7367;7368;18789;18790;18791;75972;75973;75974;75975;75976;75977;75978;75979;75980;75981;75982;75983;88809;88810;88811;88812;88813;88814;88815;88816;88817;88818;88819;88820;88821;88822;88823;88824;88825;88826;88827;88828;88829;88830;88831;88832;88833;88834;88835;88836;88837;125232;125233;125234;125235;125236;125237;125238;125239;1470…	640;641;1698;6522;7554;10261;11791;14837	True;True;True;True;True;True;True;True	9696;9697;9698;9699;9700;9701;9702;9703;9704;9705;9706;9707;9708;9709;9710;9711;9712;9713;9714;25274;25275;25276;25277;25278;106063;106064;106065;106066;106067;106068;106069;106070;106071;106072;106073;106074;106075;124090;124091;124092;124093;124094;124095;124096;124097;124098;124099;124100;124101;124102;124103;124104;124105;124106;124107;124108;124109;124110;124111;124112;124113;124114;124115;1…	9701;9714;25276;106064;124125;176546;207848;252482
29.0622	28.9415	29.0106	29.2241	28.751	28.5726	28.5667	28.5573	4	4	1	1	10	10	10	27.5	27.5	27.5	56.233	0	95.494	5999300000	106	Bradi2g09200.3.p;Bradi2g09200.5.p;Bradi2g09187.3.p;Bradi2g09187.6.p	Bradi2g09200	1	398	0	316	0	929;1569;1570;2616;2757;3570;5048;14988;15183;15268;17032	9719;9720;9721;9722;9723;9724;9725;9726;9727;9728;9729;9730;9731;9732;9733;9734;9735;9736;9737;9738;9739;9740;16463;16464;16465;26163;26164;26165;26166;26167;26168;26169;26170;26171;26172;26173;26174;26175;26176;26177;26178;26179;26180;26181;26182;26183;26184;26185;26186;27851;36002;36003;36004;36005;36006;36007;36008;36009;36010;36011;36012;36013;52885;52886;167203;167204;167205;167206;167207;16…	854;1421;2386;2523;3281;4657;13766;13950;14034;15650	True;True;True;True;True;True;True;True;True;True	12960;12961;12962;12963;12964;12965;12966;12967;12968;12969;12970;12971;12972;12973;12974;12975;12976;12977;12978;12979;12980;12981;22390;22391;22392;34706;34707;34708;34709;34710;34711;34712;34713;34714;34715;34716;34717;34718;34719;34720;34721;34722;34723;34724;34725;34726;34727;34728;34729;34730;34731;34732;34733;34734;34735;34736;34737;37094;48130;48131;48132;48133;48134;48135;48136;48137;481…	12969;22390;34709;37094;48135;72413;235511;237715;238479;266019
29.1098	28.9409	29.1234	28.9203	29.4126	28.6542	28.7753	28.4019	4	4	1	1	14	14	14	24.2	24.2	24.2	78.135	0	88.726	6579100000	91	Bradi2g13524.1.p;Bradi2g13520.5.p;Bradi2g13520.4.p	Bradi2g13524	1	405	0	377	0	2983;4431;6489;6805;7838;7909;8913;9367;13806;15149;15629;15630;16888;19155;19156	30057;30058;46203;46204;46205;46206;46207;46208;46209;46210;46211;46212;46213;46214;70203;70204;70205;70206;70207;70208;70209;70210;70211;70212;70213;73861;73862;73863;73864;73865;73866;73867;73868;85134;85929;98058;98059;98060;104950;104951;156198;156199;156200;156201;156202;156203;156204;156205;156206;156207;156208;168618;168619;173383;173384;173385;173386;173387;173388;173389;173390;186806;186…	2733;4086;6007;6298;7244;7311;8233;8668;12652;13920;14364;15516;17616;17617	True;True;True;True;True;True;True;True;True;True;True;True;True;True	40009;40010;62825;62826;62827;62828;62829;62830;62831;62832;62833;62834;62835;62836;62837;62838;62839;62840;98158;98159;98160;98161;98162;98163;98164;98165;98166;98167;98168;103300;103301;103302;103303;103304;103305;103306;103307;118904;120120;137514;137515;137516;147954;147955;220614;220615;220616;220617;220618;220619;220620;220621;220622;220623;220624;237323;237324;237325;243806;243807;243808;2…	40009;62835;98158;103301;118904;120120;137514;147955;220615;237323;243810;264465;301988;302002
31.3285	31.2334	31.2182	31.1959	31.9096	31.39	31.3801	31.1833	4	4	1	1	19	19	19	66.5	66.5	66.5	38.645	0	323.31	32805000000	243	Bradi2g19700.1.p	Bradi2g19700	1	426	328;329	291	56;57	341;342;1009;1010;3291;4766;5625;5626;5637;8590;11359;11384;13131;13132;14539;14660;14661;17152;17410;17508;19022;19023	3255;3256;3257;3258;3259;3260;3261;3262;3263;3264;3265;3266;3267;3268;3269;3270;3271;3272;3273;3274;3275;3276;3277;3278;3279;3280;3281;10568;10569;10570;10571;10572;10573;10574;10575;10576;10577;10578;10579;10580;33246;33247;33248;33249;33250;33251;33252;33253;33254;33255;33256;33257;33258;33259;33260;33261;33262;33263;33264;33265;33266;33267;33268;33269;33270;33271;49482;49483;49484;49485;49486;…	311;925;926;3014;4399;5209;5210;5220;7942;10524;10549;12035;13344;13460;13461;15763;16000;16095;17500	True;True;True;True;True;True;True;True;True;True;True;True;True;True;True;True;True;True;True	4152;4153;4154;4155;4156;4157;4158;4159;4160;4161;4162;4163;4164;4165;4166;4167;4168;4169;4170;4171;4172;4173;4174;4175;4176;4177;4178;4179;4180;4181;4182;4183;4184;4185;4186;4187;4188;4189;4190;4191;4192;4193;4194;4195;4196;4197;4198;14258;14259;14260;14261;14262;14263;14264;14265;14266;14267;14268;14269;14270;14271;14272;14273;14274;14275;14276;14277;14278;44490;44491;44492;44493;44494;44495;44…	4175;14275;14278;44504;67297;82268;82275;82462;131436;181006;181240;211673;227987;229916;229937;268140;272605;274466;299959
29.2756	28.8438	29.0813	28.6944	28.048	27.1275	27.0513		4	3	1	1	7	7	7	34	34	34	45.5	0	178.04	5391400000	75	Bradi2g25850.1.p	Bradi2g25850	1	444	0	328	0	2600;5348;5359;6543;11385;11386;16364;16442	26062;26063;26064;26065;26066;26067;26068;26069;26070;26071;26072;55731;55732;55955;55956;55957;55958;55959;55960;55961;55962;55963;55964;55965;55966;70928;70929;70930;70931;70932;70933;70934;128516;128517;128518;128519;128520;128521;128522;128523;128524;128525;128526;128527;128528;128529;128530;128531;128532;128533;128534;128535;128536;128537;128538;128539;128540;128541;128542;181791;181792;1817…	2370;4943;4954;6056;10550;15039;15113	True;True;True;True;True;True;True	34595;34596;34597;34598;34599;34600;34601;34602;34603;34604;34605;76461;76462;76784;76785;76786;76787;76788;76789;76790;76791;76792;76793;76794;76795;76796;99306;99307;99308;99309;99310;99311;99312;181243;181244;181245;181246;181247;181248;181249;181250;181251;181252;181253;181254;181255;181256;181257;181258;181259;181260;181261;181262;181263;181264;181265;181266;181267;181268;181269;181270;25689…	34604;76462;76793;99309;181252;256899;257937
29.473	29.1667	29.3316	28.9865	29.9432	29.123	29.1638	28.8287	4	4	1	1	10	10	10	47.4	47.4	47.4	30.944	0	153.54	7806400000	98	Bradi2g25990.1.p	Bradi2g25990	1	445	342	196	188	7887;8014;8279;9371;11293;11601;12816;14436;14437;14438;16850;18707	85582;85583;85584;85585;85586;85587;85588;85589;85590;85591;85592;85593;85594;85595;85596;85597;85598;85599;85600;85601;85602;87231;87232;87233;87234;87235;87236;87237;87238;87239;87240;87241;87242;87243;87244;87245;90149;104958;104959;104960;104961;104962;104963;104964;104965;104966;104967;104968;104969;127769;127770;127771;127772;127773;127774;127775;127776;127777;127778;127779;127780;127781;13…	7289;7411;7658;8672;10460;10739;11751;13247;15479;17207	True;True;True;True;True;True;True;True;True;True	119511;119512;119513;119514;119515;119516;119517;119518;119519;119520;119521;119522;119523;119524;119525;119526;119527;119528;119529;119530;119531;119532;121919;121920;121921;121922;121923;121924;121925;121926;121927;121928;121929;121930;121931;121932;121933;121934;121935;121936;121937;126118;147962;147963;147964;147965;147966;147967;147968;147969;147970;147971;147972;147973;147974;180291;180292;…	119517;121934;126118;147971;180296;186177;207406;226977;264089;292940
33.2227	33.2212	33.0197	33.1109	33.8682	33.3116	33.3236	33.105	4	4	1	1	15	15	15	36	36	36	68.425	0	323.31	125200000000	570	Bradi2g26240.1.p	Bradi2g26240	1	449	343;344;345;346;347	546	34;35;133;135;255	337;603;936;9649;9857;9858;11664;11665;14142;14188;15286;15835;16109;16538;16539;16540;16720;18647;18648;18659	3234;3235;3236;3237;3238;3239;3240;3241;3242;3243;3244;3245;3246;3247;3248;3249;3250;6328;6329;6330;6331;6332;6333;6334;6335;6336;6337;6338;6339;9777;9778;9779;9780;9781;9782;9783;9784;9785;9786;9787;9788;9789;9790;9791;9792;9793;9794;9795;9796;107670;107671;107672;109732;109733;109734;109735;109736;109737;109738;109739;109740;109741;109742;109743;109744;109745;109746;109747;109748;109749;109750;…	307;553;861;8935;9125;10800;12971;13012;14052;14546;14804;15194;15362;17158;17165	True;True;True;True;True;True;True;True;True;True;True;True;True;True;True	4112;4113;4114;4115;4116;4117;4118;4119;4120;4121;4122;4123;4124;4125;4126;4127;4128;4129;4130;4131;4132;4133;4134;4135;4136;4137;4138;4139;4140;4141;4142;4143;4144;4145;4146;4147;8398;8399;8400;8401;8402;8403;8404;8405;8406;8407;8408;8409;8410;8411;8412;8413;8414;8415;8416;8417;8418;8419;8420;13022;13023;13024;13025;13026;13027;13028;13029;13030;13031;13032;13033;13034;13035;13036;13037;13038;13…	4137;8413;13041;151471;154249;188231;223882;224544;238639;247337;252076;259020;262335;291860;292418
28.8892	28.6041	28.9568	27.9945	29.0419	28.9446	28.6394	27.3392	4	4	1	1	12	12	12	62.4	62.4	62.4	40.07	0	97.8	5138800000	134	Bradi2g32540.1.p;Bradi2g32540.4.p	Bradi2g32540	1	465	0	185	0	1537;2308;6161;6920;10360;13538;14801;14937;15051;15052;17382;18314;18748	16178;16179;16180;16181;16182;16183;16184;16185;16186;16187;22984;22985;22986;22987;22988;22989;22990;22991;22992;67156;67157;67158;74830;74831;74832;74833;74834;74835;74836;117494;117495;117496;153642;153643;153644;153645;153646;153647;153648;153649;153650;153651;153652;153653;164845;166667;166668;166669;166670;166671;166672;166673;166674;166675;166676;166677;166678;166679;166680;166681;166682;1…	1394;2097;5708;6402;9603;12409;13592;13719;13825;15976;16842;17245	True;True;True;True;True;True;True;True;True;True;True;True	22026;22027;22028;22029;22030;22031;22032;22033;22034;22035;30587;30588;30589;30590;30591;30592;30593;30594;30595;30596;30597;94112;94113;94114;94115;104544;104545;104546;104547;104548;104549;104550;165567;165568;165569;216928;216929;216930;216931;216932;216933;216934;216935;216936;216937;216938;216939;231942;234723;234724;234725;234726;234727;234728;234729;234730;234731;234732;234733;234734;2347…	22028;30596;94114;104548;165567;216933;231942;234736;236368;272037;286601;293496
31.8352	30.6995	31.2254	30.9349	31.7029	30.8465	30.5867	30.4721	4	4	1	1	5	5	5	31.4	31.4	31.4	27.686	0	204.58	26722000000	134	Bradi2g34650.1.p;Bradi2g34650.2.p	Bradi2g34650	1	467	357	132	131	5719;11710;14723;15354;16452;16453;16454	60903;60904;60905;60906;60907;60908;60909;60910;60911;60912;60913;60914;60915;60916;60917;60918;60919;60920;60921;60922;60923;60924;60925;60926;60927;60928;60929;60930;60931;60932;134186;134187;134188;134189;134190;134191;134192;134193;134194;134195;134196;134197;163996;163997;163998;163999;164000;164001;164002;164003;164004;164005;164006;164007;170250;170251;170252;170253;170254;170255;170256;17…	5301;10838;13517;14116;15123	True;True;True;True;True	84522;84523;84524;84525;84526;84527;84528;84529;84530;84531;84532;84533;84534;84535;84536;84537;84538;84539;84540;84541;84542;84543;84544;84545;84546;84547;84548;84549;84550;84551;84552;84553;84554;84555;84556;84557;84558;84559;84560;84561;84562;84563;84564;84565;84566;84567;84568;84569;84570;84571;84572;84573;84574;84575;84576;84577;84578;84579;84580;84581;84582;84583;189610;189611;189612;189613…	84523;189616;230829;239284;257988
28.0503	28.1282	28.1958	28.053	28.3965	28.0741	27.6476	27.5417	4	4	1	1	9	8	8	25.1	25.1	25.1	51.843	0	83.091	3742000000	107	Bradi2g35197.1.p	Bradi2g35197	1	468	0	49	0	4605;5173;6111;6113;9056;11076;11077;15742;19079;19099	48165;48166;48167;48168;53999;54000;54001;54002;66526;66527;66528;66529;66530;66531;66532;66533;66534;66535;66536;66537;66538;66539;66540;66541;66560;66561;66562;66563;66564;66565;66566;66567;66568;66569;66570;66571;66572;66573;66574;66575;66576;66577;66578;66579;66580;100127;125276;125277;125278;125279;125280;125281;125282;125283;125284;125285;125286;125287;125288;125289;125290;125291;125292;125…	4250;4777;5665;5667;8369;10264;14465;17551;17570	True;True;False;True;True;True;True;True;True	65478;65479;65480;65481;73978;73979;73980;73981;93343;93344;93345;93346;93347;93348;93349;93350;93351;93352;93353;93354;93355;93356;93357;93358;93377;93378;93379;93380;93381;93382;93383;93384;93385;93386;93387;93388;93389;93390;93391;93392;93393;93394;93395;93396;93397;140794;176606;176607;176608;176609;176610;176611;176612;176613;176614;176615;176616;176617;176618;176619;176620;176621;176622;176…	65481;73981;93355;93381;140794;176610;245524;300837;301117
27.4721	27.5695	27.5862	27.5289	27.0742	27.6118	27.5385	27.1874	4	4	1	1	6	6	6	25.5	25.5	25.5	54.024	0	31.972	2168900000	88	Bradi2g36862.4.p;Bradi2g36862.1.p	Bradi2g36862	1	473	0	324	0	5253;5254;5425;6207;10704;11137;12279	54671;54672;54673;54674;54675;54676;54677;54678;54679;54680;54681;54682;54683;54684;54685;54686;54687;54688;54689;54690;54691;54692;54693;54694;56699;56700;56701;56702;56703;56704;56705;56706;56707;56708;56709;67531;67532;120794;120795;120796;120797;120798;120799;120800;120801;120802;120803;120804;120805;120806;120807;120808;120809;120810;120811;120812;120813;120814;120815;120816;126111;140025;14…	4853;5018;5753;9924;10313;11262	True;True;True;True;True;True	74881;74882;74883;74884;74885;74886;74887;74888;74889;74890;74891;74892;74893;74894;74895;74896;74897;74898;74899;74900;74901;74902;74903;74904;74905;74906;74907;74908;74909;74910;74911;77910;77911;77912;77913;77914;77915;77916;77917;77918;77919;77920;94565;94566;94567;169928;169929;169930;169931;169932;169933;169934;169935;169936;169937;169938;169939;169940;169941;169942;169943;169944;169945;169…	74902;77919;94567;169955;178030;197822
31.9132	31.8917	31.716	32.0687	32.0733	31.6721	31.4976	31.8224	4	4	1	1	6	6	6	35.4	35.4	35.4	29.043	0	323.31	46532000000	177	Bradi2g37150.1.p	Bradi2g37150	1	474	0	196	0	715;1664;3018;10492;10493;13295;18778	7628;7629;7630;17217;17218;17219;17220;17221;17222;17223;17224;17225;17226;17227;17228;17229;17230;17231;17232;17233;17234;17235;17236;17237;30369;30370;30371;30372;30373;30374;30375;30376;30377;30378;30379;30380;30381;30382;30383;30384;30385;30386;30387;30388;30389;30390;30391;30392;30393;30394;30395;30396;30397;30398;30399;30400;30401;30402;30403;30404;30405;30406;118588;118589;118590;118591;11…	661;1507;2767;9722;12180;17273	True;True;True;True;True;True	10084;10085;10086;23379;23380;23381;23382;23383;23384;23385;23386;23387;23388;23389;23390;23391;23392;23393;23394;23395;23396;23397;23398;23399;23400;23401;40468;40469;40470;40471;40472;40473;40474;40475;40476;40477;40478;40479;40480;40481;40482;40483;40484;40485;40486;40487;40488;40489;40490;40491;40492;40493;40494;40495;40496;40497;40498;40499;40500;40501;40502;40503;40504;40505;40506;40507;405…	10084;23395;40524;166907;213946;296651
28.9041	28.6133	28.8937	28.6735	29.1652	28.5969	28.495	28.7142	4	4	1	1	10	10	10	28.2	28.2	28.2	60.167	0	94.451	5545400000	114	Bradi2g37460.1.p	Bradi2g37460	1	475	0	489	0	6723;6970;7990;11002;12251;12252;12899;13756;14064;14967;16177	72574;72575;72576;72577;72578;72579;72580;72581;72582;72583;72584;72585;75299;75300;75301;75302;75303;75304;75305;75306;75307;75308;75309;75310;87004;87005;87006;87007;87008;87009;87010;87011;87012;124632;124633;139694;139695;139696;139697;139698;139699;139700;139701;139702;139703;139704;139705;139706;139707;147539;147540;147541;147542;147543;147544;147545;147546;147547;147548;147549;147550;14755…	6227;6450;7388;10193;11244;11829;12609;12896;13746;14867	True;True;True;True;True;True;True;True;True;True	101403;101404;101405;101406;101407;101408;101409;101410;101411;101412;101413;101414;105189;105190;105191;105192;105193;105194;105195;105196;105197;105198;105199;105200;121620;121621;121622;121623;121624;121625;121626;121627;121628;175804;175805;175806;197360;197361;197362;197363;197364;197365;197366;197367;197368;197369;197370;197371;197372;197373;197374;208463;208464;208465;208466;208467;208468;…	101411;105191;121622;175806;197366;208464;219338;223340;235206;253077
34.6168	34.5903	34.6523	34.5304	34.613	34.1513	34.0242	33.7921	4	4	1	1	19	19	18	65.5	65.5	63.5	37.016	0	323.31	296920000000	968	Bradi2g38660.1.p	Bradi2g38660	1	477	364;365;366;367	324	82;219;323;325	293;2259;2260;2261;2362;2673;5270;6216;6217;7529;9036;9152;9757;10090;11110;11111;11112;11113;11114;11115;11116;11403;11404;15765;15766;17692	2707;2708;2709;2710;2711;2712;2713;2714;2715;2716;2717;2718;2719;2720;2721;2722;2723;2724;22424;22425;22426;22427;22428;22429;22430;22431;22432;22433;22434;22435;22436;22437;22438;22439;22440;22441;22442;22443;22444;22445;22446;22447;22448;22449;22450;22451;22452;22453;22454;22455;22456;22457;22458;22459;22460;22461;22462;22463;22464;22465;22466;22467;22468;22469;22470;22471;22472;22473;22474;224…	265;2050;2051;2052;2146;2442;4867;5762;6950;8349;8462;9037;9346;10291;10292;10567;14487;14488;16265	True;True;True;True;True;True;True;True;True;True;True;True;True;True;True;True;True;True;True	3372;3373;3374;3375;3376;3377;3378;3379;3380;3381;3382;3383;3384;3385;3386;3387;3388;3389;3390;3391;3392;3393;3394;3395;3396;3397;3398;3399;3400;3401;3402;3403;3404;3405;3406;29873;29874;29875;29876;29877;29878;29879;29880;29881;29882;29883;29884;29885;29886;29887;29888;29889;29890;29891;29892;29893;29894;29895;29896;29897;29898;29899;29900;29901;29902;29903;29904;29905;29906;29907;29908;29909;29…	3397;29877;29878;29911;31506;35401;75111;94637;112887;140452;142395;153045;158084;177544;177824;181463;246015;246229;277292
31.9732	31.6357	31.7427	31.3856	31.194	30.4781	30.5649	30.0074	4	4	1	1	13	13	13	45.4	45.4	45.4	39.526	0	323.31	33121000000	223	Bradi2g43230.1.p;Bradi2g43230.2.p	Bradi2g43230	1	488	374;375	292	52;168	421;1095;2024;2081;4926;6627;6628;10171;10172;10460;11427;11428;13386;16268;16605;19159	4432;4433;4434;4435;4436;4437;4438;4439;4440;4441;4442;4443;11461;11462;11463;11464;11465;11466;11467;11468;11469;11470;11471;11472;11473;11474;11475;11476;11477;11478;11479;11480;11481;11482;20180;20181;20182;20183;20184;20185;20186;20187;20188;20189;20697;20698;20699;20700;20701;20702;20703;20704;20705;20706;51539;51540;51541;51542;51543;51544;51545;51546;51547;51548;51549;51550;71592;71593;715…	385;1006;1833;1890;4543;6138;9422;9694;10587;12263;14949;15256;17620	True;True;True;True;True;True;True;True;True;True;True;True;True	5728;5729;5730;5731;5732;5733;5734;5735;5736;5737;5738;5739;5740;5741;5742;5743;5744;15462;15463;15464;15465;15466;15467;15468;15469;15470;15471;15472;15473;15474;15475;15476;15477;15478;15479;15480;15481;15482;15483;15484;15485;15486;15487;15488;15489;15490;15491;15492;15493;15494;15495;15496;27041;27042;27043;27044;27045;27046;27047;27048;27049;27050;27051;27667;27668;27669;27670;27671;27672;27…	5730;15491;27051;27673;70305;100135;158970;166614;181970;214934;255919;260357;302059
30.3881	30.1852	30.6005	30.1989	29.0065	28.0976	28.3899	27.548	4	4	1	1	8	8	8	29	29	29	47.832	0	314.63	13202000000	135	Bradi2g45320.2.p	Bradi2g45320	1	496	0	293	0	2360;3396;7093;7138;14280;15481;18389;18546	23624;23625;23626;23627;23628;23629;23630;23631;23632;23633;23634;23635;23636;23637;23638;23639;34521;34522;34523;34524;34525;34526;34527;34528;76522;76523;76524;76525;76526;76527;76528;76529;77149;77150;77151;77152;77153;77154;159878;159879;159880;159881;159882;159883;159884;159885;159886;159887;159888;159889;159890;159891;159892;159893;159894;159895;159896;159897;159898;159899;171943;171944;171…	2144;3113;6556;6594;13102;14228;16914;17061	True;True;True;True;True;True;True;True	31473;31474;31475;31476;31477;31478;31479;31480;31481;31482;31483;31484;31485;31486;31487;31488;31489;31490;31491;46273;46274;46275;46276;46277;46278;46279;46280;106845;106846;106847;106848;106849;106850;106851;106852;106853;106854;106855;106856;107672;107673;107674;107675;107676;107677;225377;225378;225379;225380;225381;225382;225383;225384;225385;225386;225387;225388;225389;225390;225391;225392…	31488;46279;106849;107674;225381;241819;287647;289929
31.3281	30.9704	31.1279	30.6782	31.4314	31.2185	30.9468	31.3648	4	4	1	1	8	8	8	41.1	41.1	41.1	21.42	0	323.31	27668000000	110	Bradi2g52155.1.p	Bradi2g52155	1	511	393	129	39	5409;11709;14696;15643;15644;17195;17196;17777;17778	56441;56442;56443;56444;56445;56446;56447;56448;56449;56450;56451;56452;134174;134175;134176;134177;134178;134179;134180;134181;134182;134183;134184;134185;163766;163767;163768;163769;163770;163771;163772;163773;163774;173498;173499;173500;173501;173502;173503;173504;173505;173506;173507;173508;173509;173510;173511;173512;173513;173514;173515;173516;173517;173518;189852;189853;189854;189855;18985…	5003;10837;13491;14375;14376;15804;15805;16343	True;True;True;True;True;True;True;True	77516;77517;77518;77519;77520;77521;77522;77523;77524;77525;77526;77527;77528;77529;77530;77531;189596;189597;189598;189599;189600;189601;189602;189603;189604;189605;189606;189607;189608;189609;230526;230527;230528;230529;230530;230531;230532;230533;230534;243945;243946;243947;243948;243949;243950;243951;243952;243953;243954;243955;243956;243957;243958;243959;243960;243961;243962;243963;243964;24…	77530;189598;230528;243945;243961;268649;268673;278947
30.2609	29.1218	28.8247	29.5069	29.7981	28.9395	28.7739	29.0508	4	4	1	1	3	3	3	23.9	23.9	23.9	18.215	0	70.469	8746500000	88	Bradi2g53120.1.p	Bradi2g53120	1	515	0	107	0	346;347;1336;1337	3320;3321;3322;3323;3324;3325;3326;3327;3328;3329;3330;3331;3332;3333;3334;3335;3336;3337;3338;3339;3340;3341;3342;3343;3344;3345;3346;3347;3348;3349;3350;3351;3352;3353;3354;3355;3356;3357;13927;13928;13929;13930;13931;13932;13933;13934;13935;13936;13937;13938;13939;13940;13941;13942;13943;13944;13945;13946;13947;13948;13949;13950;13951;13952;13953;13954;13955;13956;13957;13958;13959	315;316;1226	True;True;True	4250;4251;4252;4253;4254;4255;4256;4257;4258;4259;4260;4261;4262;4263;4264;4265;4266;4267;4268;4269;4270;4271;4272;4273;4274;4275;4276;4277;4278;4279;4280;4281;4282;4283;4284;4285;4286;4287;4288;4289;4290;4291;4292;4293;4294;4295;4296;4297;4298;4299;4300;4301;4302;4303;4304;4305;18851;18852;18853;18854;18855;18856;18857;18858;18859;18860;18861;18862;18863;18864;18865;18866;18867;18868;18869;18870…	4261;4292;18862
27.7797	27.6665	28.36	28.5112	28.0579	27.2736	27.7241	27.4273	4	4	1	1	7	7	6	21.7	21.7	19	57.952	0	89.568	3300700000	81	Bradi2g59650.1.p	Bradi2g59650	1	536	0	353	0	3715;3716;6136;6922;8978;15135;15861;18603	37656;37657;37658;37659;37660;37661;37662;37663;37664;37665;37666;37667;37668;66848;66849;66850;66851;66852;66853;66854;66855;66856;66857;66858;74839;74840;74841;74842;74843;74844;74845;74846;74847;74848;74849;99290;99291;99292;99293;99294;99295;99296;99297;99298;99299;99300;99301;99302;99303;99304;168486;168487;168488;168489;168490;168491;175938;175939;175940;175941;175942;175943;175944;175945;1…	3416;5685;6404;8294;13906;14570;17115	True;True;True;True;True;True;True	50540;50541;50542;50543;50544;50545;50546;50547;50548;50549;50550;50551;50552;50553;50554;93701;93702;93703;93704;93705;93706;93707;93708;93709;93710;93711;104553;104554;104555;104556;104557;104558;104559;104560;104561;104562;104563;139568;139569;139570;139571;139572;139573;139574;139575;139576;139577;139578;139579;139580;139581;139582;139583;139584;139585;139586;139587;139588;139589;237166;23716…	50551;93704;104557;139576;237167;247687;291189
29.8086	29.3037	29.5633	29.266	29.6776	29.42	29.1016	29.1187	4	4	1	1	7	7	7	29.9	29.9	29.9	43.479	0	217.98	9110200000	162	Bradi3g13100.1.p	Bradi3g13100	1	596	0	119	0	3903;4187;4416;6985;6986;11689;14648;14846	39931;39932;39933;39934;39935;39936;39937;39938;39939;39940;39941;39942;39943;39944;39945;42950;42951;42952;42953;42954;46052;46053;46054;46055;46056;46057;46058;46059;46060;46061;46062;46063;46064;46065;46066;46067;46068;46069;46070;46071;46072;46073;46074;46075;46076;46077;46078;46079;46080;46081;46082;46083;46084;46085;46086;46087;46088;46089;46090;46091;75459;75460;75461;75462;75463;75464;754…	3596;3865;4071;6464;10820;13448;13634	True;True;True;True;True;True;True	53760;53761;53762;53763;53764;53765;53766;53767;53768;53769;53770;53771;53772;53773;53774;53775;53776;53777;53778;53779;53780;53781;53782;53783;53784;53785;53786;57742;57743;57744;57745;57746;62613;62614;62615;62616;62617;62618;62619;62620;62621;62622;62623;62624;62625;62626;62627;62628;62629;62630;62631;62632;62633;62634;62635;62636;62637;62638;62639;62640;62641;62642;62643;62644;62645;62646;626…	53761;57743;62650;105378;188783;229827;233339
31.799	31.7192	31.816	31.621	29.7148	29.1799	29.4529	28.7856	4	4	1	1	12	12	11	41.8	41.8	37.1	31.024	0	323.31	28914000000	204	Bradi3g18590.1.p	Bradi3g18590	1	619	0	258	0	3091;3092;4350;5459;8161;9801;12526;12968;12969;13521;16401;16402;18052;18711;18937	30959;30960;30961;30962;30963;30964;30965;30966;30967;30968;30969;30970;30971;30972;30973;30974;30975;44714;44715;44716;44717;44718;44719;44720;44721;44722;44723;44724;44725;44726;44727;44728;44729;44730;44731;44732;44733;44734;44735;44736;44737;44738;44739;57659;57660;57661;57662;57663;57664;57665;57666;57667;57668;57669;57670;57671;57672;57673;57674;57675;57676;57677;57678;88765;88766;88767;887…	2833;4006;5050;7551;9076;11486;11892;12393;15074;16600;17211;17423	True;True;True;True;True;True;True;True;True;True;True;True	41241;41242;41243;41244;41245;41246;41247;41248;41249;41250;41251;41252;41253;41254;41255;41256;41257;60258;60259;60260;60261;60262;60263;60264;60265;60266;60267;60268;60269;60270;60271;60272;60273;60274;60275;60276;60277;60278;60279;60280;60281;60282;60283;60284;60285;60286;60287;60288;60289;60290;60291;60292;60293;60294;60295;60296;60297;60298;60299;60300;60301;60302;79530;79531;79532;79533;795…	41245;60261;79530;124045;153556;201359;209856;216761;257470;282799;293036;299150
27.8183	27.6303	27.7398	27.6559	27.9971	27.6396	27.5598	27.2663	4	4	1	1	6	6	4	21.8	21.8	17.3	52.1	0	56.295	2390700000	61	Bradi3g34610.1.p	Bradi3g34610	1	629	0	456	0	2278;2660;4423;6117;6118;7547;17980	22598;22599;22600;22601;22602;22603;22604;22605;22606;22607;26560;26561;26562;26563;46124;46125;46126;46127;46128;46129;46130;46131;46132;46133;66646;66647;66648;66649;66650;66651;66652;66653;66654;66655;66656;66657;66658;66659;66660;66661;81182;81183;81184;81185;81186;81187;81188;81189;81190;81191;81192;199019;199020;199021;199022;199023;199024;199025;199026;199027;199028	2069;2429;4078;5670;6968;16531	True;True;True;True;True;True	30068;30069;30070;30071;30072;30073;30074;30075;30076;30077;30078;35207;35208;35209;35210;62728;62729;62730;62731;62732;62733;62734;62735;62736;62737;62738;93477;93478;93479;93480;93481;93482;93483;93484;93485;93486;93487;93488;93489;93490;93491;93492;93493;113112;113113;113114;113115;113116;113117;113118;113119;113120;113121;113122;281874;281875;281876;281877;281878;281879;281880;281881;281882;2…	30072;35210;62736;93480;113117;281883
29.8401	29.5468	29.6956	29.5944	30.4395	30.0404	29.8529	29.9359	4	4	1	1	14	13	13	48.3	45.7	45.7	46.212	0	246.04	12176000000	143	Bradi3g29797.1.p	Bradi3g29797	1	643	0	303	0	474;826;1111;1618;5016;7862;7863;10434;11915;15976;16522;18438;18455;18729;19183	4945;4946;4947;4948;4949;4950;4951;4952;4953;4954;4955;4956;8825;11723;11724;11725;11726;11727;11728;11729;11730;11731;11732;11733;11734;11735;11736;11737;11738;11739;11740;11741;11742;11743;11744;11745;11746;11747;11748;11749;11750;11751;11752;11753;11754;16806;16807;16808;16809;16810;16811;16812;16813;16814;16815;16816;16817;52546;52547;52548;52549;52550;52551;52552;52553;52554;52555;52556;5255…	436;757;1021;1466;4626;7266;9670;11008;14678;15180;16958;16974;17228;17644	True;True;True;True;True;True;True;True;False;True;True;True;True;True	6465;6466;6467;6468;6469;6470;6471;6472;6473;6474;6475;6476;6477;6478;11786;15900;15901;15902;15903;15904;15905;15906;15907;15908;15909;15910;15911;15912;15913;15914;15915;15916;15917;15918;15919;15920;15921;15922;15923;15924;15925;15926;15927;15928;15929;15930;15931;22803;22804;22805;22806;22807;22808;22809;22810;22811;22812;22813;22814;71971;71972;71973;71974;71975;71976;71977;71978;71979;71980…	6471;11786;15914;22810;71975;119176;166273;192297;249971;258881;288667;288829;293238;302336
29.8554	29.9567	29.8325	29.6603	30.0852	29.9263	29.8864	29.9822	4	4	1	1	16	16	15	46.1	46.1	44.1	55.87	0	261.2	11838000000	177	Bradi3g30640.1.p	Bradi3g30640	1	658	0	259	0	4745;5528;8982;9276;9627;11552;12079;12906;13259;13467;13837;15029;18859;18962;19208;19223	49393;49394;49395;49396;49397;49398;49399;49400;49401;49402;49403;49404;58599;58600;58601;58602;58603;58604;58605;58606;99340;99341;99342;99343;99344;99345;103876;103877;103878;103879;103880;103881;103882;103883;103884;103885;103886;107450;107451;107452;107453;107454;107455;107456;107457;107458;107459;107460;107461;107462;107463;107464;107465;107466;131296;131297;131298;131299;131300;131301;13130…	4380;5117;8298;8581;8918;10692;11124;11836;12144;12343;12678;13805;17350;17447;17668;17683	True;True;True;True;True;True;True;True;True;True;True;True;True;True;True;True	67191;67192;67193;67194;67195;67196;67197;67198;67199;67200;67201;67202;67203;67204;67205;81035;81036;81037;81038;81039;81040;81041;81042;139629;139630;139631;139632;139633;139634;146401;146402;146403;146404;146405;146406;146407;146408;146409;146410;146411;151211;151212;151213;151214;151215;151216;151217;151218;151219;151220;151221;151222;151223;151224;151225;151226;151227;151228;151229;151230;15…	67195;81039;139630;146402;151212;185477;195192;208586;213609;216015;220929;236077;297518;299332;302620;302813
28.8718	28.5388	28.4062	28.5281	28.717	28.3479	27.7013	27.8293	4	4	1	1	10	10	10	22.7	22.7	22.7	88.539	0	73.843	4462300000	112	Bradi3g39790.1.p;Bradi3g39790.4.p;Bradi3g39790.3.p;Bradi3g39790.2.p	Bradi3g39790	1	689	0	566	0	3039;3040;6576;11299;11716;11717;12296;12408;12810;15663;16918	30542;30543;30544;30545;30546;30547;30548;30549;30550;30551;30552;30553;30554;30555;30556;30557;30558;30559;30560;30561;30562;30563;30564;30565;30566;71162;71163;71164;71165;71166;71167;71168;71169;71170;71171;71172;71173;71174;71175;71176;71177;127834;127835;127836;127837;134228;134229;134230;134231;134232;134233;134234;134235;134236;134237;134238;134239;134240;134241;134242;134243;140137;140138…	2786;6089;10466;10844;10845;11278;11376;11745;14392;15545	True;True;True;True;True;True;True;True;True;True	40689;40690;40691;40692;40693;40694;40695;40696;40697;40698;40699;40700;40701;40702;40703;40704;40705;40706;40707;40708;40709;40710;40711;40712;40713;40714;40715;40716;40717;40718;40719;99583;99584;99585;99586;99587;99588;99589;99590;99591;99592;99593;99594;99595;99596;99597;99598;99599;99600;99601;99602;99603;99604;180364;180365;180366;180367;189669;189670;189671;189672;189673;189674;189675;1896…	40715;99585;180364;189670;189685;197957;199740;207372;244171;264787
30.2045	30.1303	30.109	30.095	29.9148	29.588	29.3269	29.4089	4	4	1	1	9	9	9	28.7	28.7	28.7	50.784	0	152.36	12610000000	115	Bradi3g43020.1.p	Bradi3g43020	1	709	0	461	0	1438;3501;7450;8400;9578;10078;11769;12073;13411	15030;15031;15032;15033;15034;15035;15036;15037;15038;15039;15040;15041;35345;35346;35347;80255;80256;80257;80258;91099;91100;91101;91102;91103;91104;91105;91106;91107;91108;91109;91110;91111;91112;91113;91114;91115;91116;91117;91118;91119;91120;91121;91122;91123;91124;91125;91126;91127;91128;107024;112587;112588;112589;112590;112591;134855;134856;134857;134858;134859;134860;134861;134862;134863;…	1301;3213;6881;7772;8870;9334;10890;11119;12287	True;True;True;True;True;True;True;True;True	20379;20380;20381;20382;20383;20384;20385;20386;20387;20388;20389;20390;47311;47312;47313;111801;111802;111803;111804;127472;127473;127474;127475;127476;127477;127478;127479;127480;127481;127482;127483;127484;127485;127486;127487;127488;127489;127490;127491;127492;127493;127494;127495;127496;127497;127498;127499;127500;127501;127502;127503;127504;127505;127506;127507;127508;127509;127510;127511;1…	20379;47312;111802;127491;150713;157881;190640;195104;215307
32.064	32.331	32.0892	31.8703	32.2076	31.9462	31.7404	31.6037	4	4	1	1	21	21	19	49.6	49.6	46.2	56.634	0	323.31	58393000000	349	Bradi3g44990.5.p;Bradi3g44990.4.p;Bradi3g44990.1.p;Bradi3g44990.6.p;Bradi5g09430.1.p;Bradi3g46600.1.p;Bradi3g00910.1.p	Bradi3g44990	1	721	501	470	425	598;2924;3166;3351;6670;7627;9047;9418;11257;12084;12085;12822;13186;13567;15325;15326;15600;16008;17963;17964;18260;18415;18416;19185;19186	6260;6261;6262;6263;6264;6265;6266;6267;6268;6269;6270;6271;6272;6273;6274;6275;6276;6277;6278;6279;6280;6281;6282;6283;6284;6285;29536;29537;29538;29539;29540;29541;29542;29543;29544;29545;29546;29547;29548;29549;29550;29551;29552;29553;29554;29555;29556;29557;31714;31715;31716;31717;31718;31719;31720;31721;31722;31723;31724;31725;34027;34028;34029;34030;34031;34032;34033;34034;34035;34036;34037…	548;2677;2900;3070;6178;7042;8360;8717;10428;11128;11757;12075;12437;14089;14338;14707;16516;16796;16937;17646;17647	True;True;True;True;True;True;True;True;True;True;True;True;True;True;True;True;True;True;True;True;True	8296;8297;8298;8299;8300;8301;8302;8303;8304;8305;8306;8307;8308;8309;8310;8311;8312;8313;8314;8315;8316;8317;8318;8319;8320;8321;8322;8323;8324;8325;8326;8327;8328;8329;8330;8331;8332;8333;8334;8335;8336;8337;8338;8339;8340;8341;8342;8343;8344;39361;39362;39363;39364;39365;39366;39367;39368;39369;39370;39371;39372;39373;39374;39375;39376;39377;39378;39379;39380;39381;39382;39383;39384;42272;4227…	8305;39383;42284;45638;100788;114630;140712;148678;179798;195221;207468;212654;217306;239013;243401;250888;281709;285693;288169;302357;302361
30.4566	29.9874	29.8669	29.9088	28.9977	28.5545	27.9473	28.123	4	4	1	1	18	18	18	41.8	41.8	41.8	79.315	0	186.71	9831900000	159	Bradi3g57140.2.p;Bradi3g57140.1.p	Bradi3g57140	1	776	0	233	0	3108;3468;4146;4404;6003;6120;6828;7239;7493;7663;9501;9886;9900;12912;13252;14224;14225;18390	31113;31114;31115;31116;35146;35147;35148;35149;35150;35151;35152;35153;35154;35155;35156;42548;42549;42550;42551;42552;42553;42554;42555;42556;42557;42558;42559;42560;42561;42562;42563;42564;42565;42566;45923;45924;45925;45926;45927;45928;63877;63878;63879;63880;63881;63882;63883;63884;63885;63886;63887;63888;66678;66679;74010;74011;78021;78022;78023;78024;78025;78026;78027;78028;78029;80685;806…	2848;3181;3826;4059;5566;5672;6319;6689;6919;7076;8797;9153;9167;11841;12137;13048;13049;16915	True;True;True;True;True;True;True;True;True;True;True;True;True;True;True;True;True;True	41426;41427;41428;41429;47098;47099;47100;47101;47102;47103;47104;47105;47106;47107;47108;57040;57041;57042;57043;57044;57045;57046;57047;57048;57049;57050;57051;57052;57053;57054;57055;57056;57057;57058;57059;57060;57061;57062;57063;57064;57065;57066;57067;57068;62412;62413;62414;62415;62416;62417;88810;88811;88812;88813;88814;88815;88816;88817;88818;88819;88820;88821;88822;93511;93512;93513;103…	41427;47104;57066;62416;88821;93511;103455;108754;112379;114999;149636;154523;154636;208634;213565;224842;224853;287652
28.0164	28.2537	28.1422	27.7796	28.253	27.8429	27.857	27.6784	4	4	1	1	8	8	8	21.3	21.3	21.3	52.222	0	47.411	3527200000	56	Bradi4g00580.1.p	Bradi4g00580	1	796	0	443	0	163;5897;12488;12489;14585;16992;17867;19138;19139	1524;1525;1526;1527;1528;1529;1530;1531;1532;1533;1534;1535;62584;62585;142386;142387;142388;142389;142390;142391;142392;142393;142394;142395;142396;142397;162560;162561;162562;162563;162564;187742;197838;197839;197840;197841;197842;197843;197844;197845;197846;197847;197848;212809;212810;212811;212812;212813;212814;212815;212816;212817;212818;212819;212820	145;5467;11451;13388;15611;16427;17602;17603	True;True;True;True;True;True;True;True	1917;1918;1919;1920;1921;1922;1923;1924;1925;1926;1927;1928;86851;86852;201033;201034;201035;201036;201037;201038;201039;201040;201041;201042;201043;201044;201045;201046;228799;228800;228801;228802;228803;228804;265693;280293;280294;280295;280296;280297;280298;280299;280300;280301;280302;280303;301728;301729;301730;301731;301732;301733;301734;301735;301736;301737;301738;301739	1922;86852;201035;228802;265693;280300;301736;301738
28.5769	28.9178	29.0926	29.6326	29.4781	29.3023	29.209	29.0792	4	4	1	1	10	10	10	72.7	72.7	72.7	23.851	0	182.71	6882500000	96	Bradi4g05440.1.p	Bradi4g05440	1	816	548	131	130	2330;2383;2651;2732;2733;2734;5554;6173;6838;7252;10136;13993	23389;23390;23391;23392;23393;23394;23896;23897;23898;23899;23900;23901;23902;23903;23904;26491;26492;26493;26494;27612;27613;27614;27615;27616;27617;27618;27619;27620;27621;27622;27623;27624;27625;27626;27627;27628;27629;27630;27631;27632;27633;27634;27635;27636;27637;27638;27639;27640;58895;58896;58897;58898;58899;58900;58901;58902;58903;58904;58905;58906;67235;67236;67237;67238;67239;67240;672…	2114;2166;2420;2500;5141;5719;6328;6700;9388;12827	True;True;True;True;True;True;True;True;True;True	31193;31194;31195;31196;31197;31198;31199;31200;31201;31842;31843;31844;31845;31846;31847;31848;31849;31850;31851;31852;35125;35126;35127;35128;36806;36807;36808;36809;36810;36811;36812;36813;36814;36815;36816;36817;36818;36819;36820;36821;36822;36823;36824;36825;36826;36827;36828;36829;36830;36831;36832;36833;36834;36835;36836;36837;36838;36839;81436;81437;81438;81439;81440;81441;81442;81443;814…	31196;31845;35128;36816;81440;94217;103551;108907;158583;222450
30.399	30.0282	30.3426	30.2171	30.2566	30.1137	29.8711	29.9018	4	4	1	1	22	22	22	40.8	40.8	40.8	103.71	0	269.89	13742000000	250	Bradi4g07990.1.p;Bradi4g07990.6.p;Bradi4g07990.5.p;Bradi4g07990.7.p	Bradi4g07990	1	823	0	707	0	1926;2267;3109;4215;5264;6652;6989;7293;7559;8835;8910;10027;11445;11525;11793;13608;15674;15740;16281;16282;17190;18018;19201	19287;22526;22527;22528;22529;22530;22531;31117;43230;43231;43232;43233;43234;43235;43236;54774;54775;54776;54777;54778;54779;54780;54781;54782;54783;54784;54785;54786;54787;54788;54789;54790;54791;54792;54793;54794;54795;54796;71853;75471;75472;75473;75474;78553;78554;78555;78556;78557;78558;78559;78560;78561;78562;78563;81280;81281;81282;81283;81284;81285;81286;81287;81288;81289;81290;81291;812…	1743;2058;2849;3890;4863;6162;6467;6736;6980;8165;8230;9285;10600;10669;10914;12471;14401;14463;14961;15799;16567;17661	True;True;True;True;True;True;True;True;True;True;True;True;True;True;True;True;True;True;True;True;True;True	25943;29990;29991;29992;29993;29994;29995;41430;58091;58092;58093;58094;58095;58096;58097;74994;74995;74996;74997;74998;74999;75000;75001;75002;75003;75004;75005;75006;75007;75008;75009;75010;75011;75012;75013;75014;75015;75016;75017;75018;75019;75020;75021;75022;75023;75024;75025;75026;75027;75028;75029;75030;75031;75032;75033;75034;75035;100472;105390;105391;105392;105393;109397;109398;109399;1…	25943;29990;41430;58097;75005;100472;105390;109399;113225;135329;137491;157326;182318;184286;190899;217603;244279;245498;256075;268558;282367;302509
28.3239	29.2307	28.6233	28.591	30.8253	31.4616	30.921	31.7751	4	4	1	1	11	11	11	60.6	60.6	60.6	33.382	0	323.31	15487000000	185	Bradi4g09417.1.p	Bradi4g09417	1	841	0	129	0	1759;3791;6027;7713;12610;13051;14150;14151;16057;16058;16377;17628;18569	18045;18046;18047;38354;38355;38356;38357;38358;38359;38360;38361;38362;38363;38364;38365;38366;38367;38368;38369;38370;38371;64077;64078;64079;64080;83697;83698;83699;83700;83701;143755;143756;143757;143758;143759;143760;143761;143762;143763;143764;143765;143766;149034;149035;149036;149037;149038;149039;149040;149041;149042;149043;149044;149045;149046;149047;149048;149049;149050;149051;149052;14…	1595;3488;5588;7125;11568;11955;12979;14753;15050;16209;17082	True;True;True;True;True;True;True;True;True;True;True	24413;24414;24415;51538;51539;51540;51541;51542;51543;51544;51545;51546;51547;51548;51549;51550;51551;51552;51553;51554;51555;51556;51557;51558;51559;51560;51561;51562;89098;89099;89100;89101;116758;116759;116760;116761;116762;203027;203028;203029;203030;203031;203032;203033;203034;203035;203036;203037;203038;203039;203040;203041;210602;210603;210604;210605;210606;210607;210608;210609;210610;2106…	24414;51549;89098;116759;203029;210632;223944;251338;257075;276557;290259
27.7694	29.8536	28.7659	27.7096	31.4035	33.6896	32.8112	34.3444	4	4	1	1	21	21	21	62.5	62.5	62.5	33.798	0	323.31	54169000000	287	Bradi4g09430.1.p	Bradi4g09430	1	842	564	287	275	187;1143;2302;2352;2353;4798;4799;6042;6638;7580;9238;9239;12907;12908;13052;13053;13088;13089;13112;13687;14769;16061;18568;18744	1732;1733;1734;1735;1736;1737;1738;1739;1740;1741;1742;1743;12210;12211;12212;12213;12214;12215;12216;12217;12218;12219;12220;12221;12222;12223;12224;12225;22927;22928;22929;22930;22931;22932;22933;22934;23567;23568;23569;23570;23571;23572;23573;23574;23575;23576;23577;23578;23579;23580;23581;49827;49828;49829;49830;49831;49832;49833;49834;49835;49836;49837;64180;64181;64182;64183;64184;64185;641…	168;1053;2092;2136;2137;4429;5601;6148;6999;8545;11837;11956;11957;11992;11993;12016;12543;13560;14756;17081;17241	True;True;True;True;True;True;True;True;True;True;True;True;True;True;True;True;True;True;True;True;True	2169;2170;2171;2172;2173;2174;2175;2176;2177;2178;2179;2180;2181;2182;2183;2184;2185;2186;16661;16662;16663;16664;16665;16666;16667;16668;16669;16670;16671;16672;16673;16674;16675;16676;16677;16678;16679;16680;16681;16682;16683;16684;16685;30511;30512;30513;30514;30515;30516;30517;30518;30519;30520;30521;30522;30523;30524;30525;30526;30527;31403;31404;31405;31406;31407;31408;31409;31410;31411;314…	2176;16668;30520;31405;31416;67820;89231;100279;113923;145568;208612;210662;210711;211096;211108;211382;218528;231480;251351;290234;293475
29.4357	29.0943	29.1705	29.0863	29.2309	28.9259	29.2766	28.8591	4	4	1	1	17	17	16	25.7	25.7	25	113.96	0	189.23	6939800000	173	Bradi4g17327.1.p;Bradi4g17327.3.p;Bradi4g17311.1.p;Bradi4g17317.3.p;Bradi4g17317.2.p;Bradi4g17317.1.p	Bradi4g17327	1	853	0	512	0	4041;5642;6844;7187;8242;8738;8739;8981;9108;9914;10623;12960;13645;14682;15990;16288;16409;17042	41093;41094;41095;59688;59689;59690;59691;59692;59693;59694;59695;59696;74160;74161;77597;77598;77599;77600;77601;77602;77603;77604;77605;77606;77607;89790;89791;89792;89793;89794;89795;89796;89797;89798;89799;89800;89801;89802;89803;89804;89805;89806;95492;95493;95494;99328;99329;99330;99331;99332;99333;99334;99335;99336;99337;99338;99339;100772;100773;100774;100775;100776;100777;100778;100779;1…	3727;5225;6334;6640;7624;8075;8297;8420;9180;9847;11884;12503;13479;14691;14965;15081;15660	True;True;True;True;True;True;True;True;True;True;True;True;True;True;True;True;True	55189;55190;55191;82515;82516;82517;82518;82519;82520;82521;82522;82523;103619;103620;108236;108237;108238;108239;108240;108241;108242;108243;108244;108245;108246;125597;125598;125599;125600;125601;125602;125603;125604;125605;125606;125607;125608;125609;125610;125611;125612;125613;125614;125615;133536;133537;133538;139617;139618;139619;139620;139621;139622;139623;139624;139625;139626;139627;13962…	55189;82517;103620;108236;125603;133538;139618;141794;154780;168884;209737;218113;230315;250513;256100;257505;266099
29.7449	29.1588	29.3786	28.8849	29.2617	28.7547	28.6409	28.5536	4	4	1	1	6	6	6	44.8	44.8	44.8	19.41	0	75.571	7198600000	85	Bradi4g22250.1.p	Bradi4g22250	1	858	0	58	0	3472;4667;5537;6051;6188;7095;7096	35172;35173;35174;35175;35176;35177;35178;35179;35180;35181;35182;48780;48781;48782;48783;48784;48785;48786;48787;48788;48789;48790;48791;48792;48793;58677;58678;58679;58680;58681;58682;58683;58684;58685;58686;58687;58688;58689;58690;58691;58692;58693;58694;58695;58696;58697;58698;58699;66046;66047;67384;67385;67386;67387;67388;67389;67390;67391;67392;67393;67394;67395;76534;76535;76536;76537;765…	3185;4309;5125;5608;5734;6558	True;True;True;True;True;True	47124;47125;47126;47127;47128;47129;47130;47131;47132;47133;47134;66366;66367;66368;66369;66370;66371;66372;66373;66374;66375;66376;66377;66378;66379;81126;81127;81128;81129;81130;81131;81132;81133;81134;81135;81136;81137;81138;81139;81140;81141;81142;81143;81144;81145;81146;81147;81148;81149;81150;81151;81152;92699;92700;94391;94392;94393;94394;94395;94396;94397;94398;94399;94400;94401;94402;106…	47124;66371;81143;92699;94392;106878
29.1365	29.2356	29.1891	28.9493	29.187	28.8387	28.6915	28.8379	4	4	1	1	13	13	13	44.9	44.9	44.9	52.89	0	68.568	6813700000	110	Bradi4g22510.1.p	Bradi4g22510	1	859	0	441	0	2866;3648;5756;6178;8744;11078;13376;14008;14296;14594;14934;14939;16092	28941;28942;28943;28944;28945;28946;28947;28948;28949;28950;28951;28952;36705;36706;61309;61310;61311;61312;61313;61314;61315;61316;61317;67285;67286;67287;67288;67289;67290;67291;67292;67293;67294;67295;67296;67297;67298;67299;67300;95520;95521;95522;95523;95524;95525;95526;95527;95528;95529;95530;95531;95532;95533;95534;95535;95536;95537;95538;95539;125295;125296;125297;152077;152078;152079;152…	2624;3356;5336;5724;8079;10265;12254;12842;13117;13396;13716;13721;14787	True;True;True;True;True;True;True;True;True;True;True;True;True	38537;38538;38539;38540;38541;38542;38543;38544;38545;38546;38547;38548;49032;49033;85085;85086;85087;85088;85089;85090;85091;85092;85093;94267;94268;94269;94270;94271;94272;94273;94274;94275;94276;94277;94278;94279;94280;94281;94282;133564;133565;133566;133567;133568;133569;133570;133571;133572;133573;133574;133575;133576;133577;133578;133579;133580;133581;133582;133583;133584;133585;176627;1766…	38540;49033;85091;94279;133583;176629;214827;222637;225530;228909;234642;234817;251752
30.3606	29.7167	29.8179	29.8646	30.1117	29.5862	29.5321	29.8724	4	4	1	1	5	5	5	30.5	30.5	30.5	19.4	0	72.415	11481000000	129	Bradi4g24110.1.p	Bradi4g24110	1	861	0	141	0	4748;7376;12431;16564;18388	49414;49415;49416;49417;49418;49419;49420;49421;49422;49423;79309;79310;79311;79312;79313;79314;79315;141899;141900;141901;141902;141903;183548;183549;183550;183551;183552;183553;183554;183555;183556;183557;183558;183559;183560;183561;183562;183563;183564;183565;183566;183567;183568;203078;203079;203080;203081;203082;203083;203084;203085;203086;203087;203088;203089;203090;203091;203092;203093;203…	4383;6815;11396;15217;16913	True;True;True;True;True	67215;67216;67217;67218;67219;67220;67221;67222;67223;67224;67225;67226;67227;67228;67229;110290;110291;110292;110293;110294;110295;110296;200392;200393;200394;200395;200396;200397;200398;259378;259379;259380;259381;259382;259383;259384;259385;259386;259387;259388;259389;259390;259391;259392;259393;259394;259395;259396;259397;259398;259399;259400;287561;287562;287563;287564;287565;287566;287567;2…	67227;110292;200393;259381;287610
27.225	27.0166	27.4727	27.187	27.5696	26.8776	27.0899	26.4811	4	4	1	1	8	6	6	24.8	21.3	21.3	71.737	0	43.316	1781000000	46	Bradi4g43710.3.p	Bradi4g43710	1	866	0	362	0	215;216;2991;3929;6427;7350;7616;8691;19151	1965;1966;1967;1968;1969;1970;1971;1972;1973;1974;1975;1976;1977;1978;1979;1980;1981;1982;1983;1984;1985;30083;30084;30085;30086;30087;30088;30089;30090;30091;30092;30093;30094;40141;40142;40143;40144;40145;40146;69350;69351;69352;69353;69354;69355;69356;69357;69358;69359;69360;69361;79111;79112;79113;82239;82240;82241;82242;82243;94837;94838;94839;94840;94841;212977;212978;212979;212980;212981;2…	195;2741;3620;5958;6791;7032;8031;17612	False;True;True;True;True;True;True;False	2464;2465;2466;2467;2468;2469;2470;2471;2472;2473;2474;2475;2476;2477;2478;2479;2480;2481;2482;2483;2484;40035;40036;40037;40038;40039;40040;40041;40042;40043;40044;40045;40046;54010;54011;54012;54013;54014;54015;96856;96857;96858;96859;96860;96861;96862;96863;96864;96865;96866;96867;96868;110061;110062;110063;114511;114512;114513;114514;114515;132681;132682;132683;132684;132685;132686;132687;301…	2470;40036;54010;96861;110061;114513;132685;301946
31.3342	31.0155	31.0774	30.999	31.2466	30.592	30.427	30.2188	4	4	1	1	12	12	12	48.2	48.2	48.2	39.558	0	161.53	24961000000	129	Bradi4g31440.2.p;Bradi4g31440.4.p;Bradi4g31440.5.p;Bradi4g31440.8.p;Bradi4g31440.3.p;Bradi4g31440.1.p;Bradi4g31440.6.p;Bradi4g31440.7.p	Bradi4g31440	1	875	619	349	234	283;3401;3699;3970;8283;12145;12146;12682;12683;12843;13217;14741;15650;18987;18988	2624;2625;2626;2627;2628;2629;2630;2631;2632;2633;34552;34553;34554;34555;34556;34557;34558;34559;34560;34561;34562;34563;34564;34565;34566;34567;34568;37501;37502;37503;37504;37505;37506;37507;37508;37509;37510;37511;37512;37513;40415;40416;40417;40418;40419;40420;40421;40422;40423;40424;90178;90179;90180;90181;90182;90183;90184;90185;138633;138634;138635;138636;138637;138638;138639;138640;14449…	256;3118;3402;3660;7662;11169;11634;11777;12106;13532;14381;17468	True;True;True;True;True;True;True;True;True;True;True;True	3257;3258;3259;3260;3261;3262;3263;3264;3265;3266;46308;46309;46310;46311;46312;46313;46314;46315;46316;46317;46318;46319;46320;46321;46322;46323;46324;46325;46326;46327;46328;46329;46330;46331;46332;46333;46334;46335;50338;50339;50340;50341;50342;50343;50344;50345;50346;50347;50348;50349;50350;50351;54361;54362;54363;54364;54365;54366;54367;54368;54369;54370;126149;126150;126151;126152;126153;12…	3260;46313;50340;54362;126153;195834;204084;207674;212886;231167;244008;299620
30.4017	29.9342	30.2383	29.8204	29.8253	29.2145	29.2105	28.846	4	4	1	1	13	13	13	35.4	35.4	35.4	50.908	0	235.55	11981000000	143	Bradi4g32810.4.p	Bradi4g32810	1	877	0	427	0	1094;2296;2574;3999;4567;5866;6504;10046;11213;11987;14552;15499;15827	11450;11451;11452;11453;11454;11455;11456;11457;11458;11459;11460;22793;22794;22795;25847;25848;25849;25850;25851;25852;25853;25854;25855;40710;40711;40712;40713;40714;40715;40716;40717;40718;40719;40720;40721;40722;40723;40724;47673;47674;47675;47676;47677;47678;47679;47680;47681;62289;62290;62291;62292;62293;62294;62295;62296;62297;62298;62299;70350;70351;70352;70353;70354;70355;70356;70357;703…	1005;2086;2345;3687;4213;5438;6020;9303;10384;11058;13357;14245;14541	True;True;True;True;True;True;True;True;True;True;True;True;True	15451;15452;15453;15454;15455;15456;15457;15458;15459;15460;15461;30283;30284;30285;34302;34303;34304;34305;34306;34307;34308;34309;34310;54731;54732;54733;54734;54735;54736;54737;54738;54739;54740;54741;54742;54743;54744;54745;54746;64804;64805;64806;64807;64808;64809;64810;64811;64812;86473;86474;86475;86476;86477;86478;86479;86480;86481;86482;86483;86484;98361;98362;98363;98364;98365;98366;983…	15459;30285;34303;54734;64804;86480;98377;157463;179253;193245;228127;242038;247165
29.903	29.6721	29.7733	29.5559	29.5242	29.1886	28.9372	28.3712	4	4	1	1	10	10	10	29.3	29.3	29.3	43.252	0	323.31	8851700000	103	Bradi4g34420.2.p;Bradi4g34420.1.p;Bradi4g34420.4.p;Bradi4g34420.3.p	Bradi4g34420	1	878	623	236	148	2605;3277;3278;3752;4411;6607;6608;8536;9203;9204;17420;18007	26094;26095;26096;26097;26098;26099;26100;26101;33146;33147;33148;33149;33150;33151;33152;33153;33154;33155;33156;33157;33158;33159;33160;33161;33162;38001;38002;38003;45994;45995;45996;45997;45998;45999;46000;46001;46002;46003;46004;46005;71458;71459;71460;71461;71462;71463;71464;71465;71466;71467;71468;71469;71470;71471;71472;71473;71474;71475;71476;71477;71478;71479;71480;71481;71482;93503;935…	2375;3001;3450;4066;6119;7893;8511;8512;16009;16558	True;True;True;True;True;True;True;True;True;True	34628;34629;34630;34631;34632;34633;34634;34635;44359;44360;44361;44362;44363;44364;44365;44366;44367;44368;44369;44370;44371;44372;44373;44374;44375;44376;44377;51012;51013;51014;62544;62545;62546;62547;62548;62549;62550;62551;62552;62553;62554;62555;62556;62557;62558;62559;62560;62561;62562;62563;99971;99972;99973;99974;99975;99976;99977;99978;99979;99980;99981;99982;99983;99984;99985;99986;999…	34628;44366;51012;62549;99992;130859;142985;142996;272781;282204
32.0654	31.5385	31.6011	31.5634	30.8099	29.7546	30.0158	29.2945	4	4	1	1	6	6	6	45.7	45.7	45.7	18.507	0	323.31	32983000000	280	Bradi4g41300.1.p;Bradi4g22240.1.p	Bradi4g41300	1	894	0	68	0	4669;7651;7895;11749;14617;15987;15988	48806;48807;48808;48809;48810;48811;48812;48813;48814;82516;82517;82518;85639;85640;85641;85642;85643;85644;85645;85646;85647;85648;134552;134553;134554;134555;134556;134557;134558;134559;134560;134561;134562;134563;134564;134565;134566;134567;134568;134569;134570;134571;134572;134573;134574;134575;134576;134577;134578;162891;162892;162893;162894;162895;162896;162897;162898;162899;162900;162901;1…	4311;7064;7297;10874;13417;14689	True;True;True;True;True;True	66408;66409;66410;66411;66412;66413;66414;66415;66416;66417;66418;66419;66420;66421;66422;66423;114861;114862;114863;119576;119577;119578;119579;119580;119581;119582;119583;119584;119585;119586;119587;119588;190160;190161;190162;190163;190164;190165;190166;190167;190168;190169;190170;190171;190172;190173;190174;190175;190176;190177;190178;190179;190180;190181;190182;190183;190184;190185;190186;19…	66409;114861;119576;190197;229283;250341
29.5175	29.4521	29.3853	29.216	29.2526	28.6432	28.5996	28.4906	4	4	1	1	4	4	4	22.3	22.3	22.3	18.969	0	114	8140500000	64	Bradi4g41340.1.p	Bradi4g41340	1	895	0	139	0	4735;4736;12429;14612;16097	49327;49328;49329;49330;49331;49332;49333;49334;49335;49336;49337;49338;49339;49340;49341;49342;49343;49344;49345;49346;141886;141887;141888;141889;141890;141891;141892;141893;141894;141895;162836;162837;162838;162839;162840;162841;162842;162843;162844;162845;162846;162847;162848;162849;162850;162851;162852;178572;178573;178574;178575;178576;178577;178578;178579;178580;178581;178582	4372;11394;13412;14792	True;True;True;True	67123;67124;67125;67126;67127;67128;67129;67130;67131;67132;67133;67134;67135;67136;67137;67138;67139;67140;67141;67142;200376;200377;200378;200379;200380;200381;200382;200383;200384;200385;200386;200387;200388;229223;229224;229225;229226;229227;229228;229229;229230;229231;229232;229233;229234;229235;229236;229237;229238;229239;229240;251779;251780;251781;251782;251783;251784;251785;251786;251787…	67127;200388;229234;251779
29.7833	29.1936	29.5239	29.0782	30.4888	30.2486	29.9596	29.8068	4	4	1	1	5	5	5	37.4	37.4	37.4	12.051	0	150.99	15968000000	126	Bradi4g44400.1.p	Bradi4g44400	1	898	636	115	57	68;69;2319;2320;2321;2322;6994;16769	656;657;658;659;660;661;662;663;664;665;666;667;668;669;670;671;672;673;674;675;676;677;678;679;680;681;682;683;684;685;686;687;688;689;690;691;692;693;694;695;696;697;698;699;700;701;702;703;704;705;23215;23216;23217;23218;23219;23220;23221;23222;23223;23224;23225;23226;23227;23228;23229;23230;23231;23232;23233;23234;23235;23236;23237;23238;23239;23240;23241;23242;23243;23244;23245;23246;23247;2…	62;2107;2108;6472;15408	True;True;True;True;True	818;819;820;821;822;823;824;825;826;827;828;829;830;831;832;833;834;835;836;837;838;839;840;841;842;843;844;845;846;847;848;849;850;851;852;853;854;855;856;857;858;859;860;861;862;863;864;865;866;867;868;869;870;871;872;873;874;875;876;877;878;879;880;881;882;883;884;885;886;887;888;889;890;891;892;893;894;895;896;897;898;899;30918;30919;30920;30921;30922;30923;30924;30925;30926;30927;30928;30929…	847;30954;31024;105467;262982
29.3323	29.7183	29.4605	28.8887	28.9311	28.9809	28.8289	28.0503	4	4	1	1	6	6	6	21.8	21.8	21.8	39.536	0	86.735	6562000000	85	Bradi5g02077.1.p;Bradi5g02077.3.p;Bradi5g02077.2.p	Bradi5g02077	1	903	0	208	0	861;5943;6143;12223;12224;15195;18484	9099;9100;9101;9102;9103;9104;9105;9106;9107;9108;9109;9110;63064;66916;66917;66918;66919;66920;66921;66922;66923;66924;66925;66926;66927;139480;139481;139482;139483;139484;139485;139486;139487;139488;139489;139490;139491;139492;139493;139494;139495;139496;139497;139498;139499;139500;139501;139502;139503;169074;169075;169076;169077;169078;169079;169080;169081;169082;169083;169084;169085;169086;16…	790;5510;5692;11225;13962;17002	True;True;True;True;True;True	12162;12163;12164;12165;12166;12167;12168;12169;12170;12171;12172;12173;12174;87572;93790;93791;93792;93793;93794;93795;93796;93797;93798;93799;93800;93801;93802;197108;197109;197110;197111;197112;197113;197114;197115;197116;197117;197118;197119;197120;197121;197122;197123;197124;197125;197126;197127;197128;197129;197130;197131;237853;237854;237855;237856;237857;237858;237859;237860;237861;237862…	12162;87572;93800;197129;237864;289351
27.8622	27.5671		27.5144	27.7759	27.1824	26.9383		3	3	1	1	7	7	7	48.6	48.6	48.6	22.111	0	56.277	2281700000	43	Bradi5g02165.1.p	Bradi5g02165	1	904	643;644	112	33;37	364;1477;2419;6582;6583;9959;11362;18155	3924;3925;3926;15497;24289;24290;71210;71211;71212;71213;71214;71215;71216;71217;71218;71219;71220;110683;110684;110685;110686;110687;110688;110689;110690;110691;110692;128351;128352;128353;128354;128355;128356;128357;128358;128359;128360;128361;128362;128363;128364;128365;128366;200711;200712	330;1339;2201;6095;9223;10527;16698	True;True;True;True;True;True;True	5117;5118;5119;21059;32395;32396;99638;99639;99640;99641;99642;99643;99644;99645;99646;99647;99648;99649;155270;155271;155272;155273;155274;155275;155276;155277;155278;155279;181054;181055;181056;181057;181058;181059;181060;181061;181062;181063;181064;181065;181066;181067;181068;181069;181070;284147;284148	5117;21059;32396;99639;155276;181059;284148
28.9928	28.8059	28.7156	28.3732	29.0357	28.7105	28.3829	28.2573	4	4	1	1	7	7	7	31.6	31.6	31.6	39.252	0	257.78	5203900000	74	Bradi5g12260.1.p	Bradi5g12260	1	929	667	26	185	1353;1934;1935;6549;6550;12226;18097;18405	14081;14082;14083;14084;14085;14086;14087;14088;14089;14090;14091;19355;19356;19357;19358;19359;19360;19361;19362;19363;19364;19365;19366;19367;19368;19369;19370;19371;19372;19373;19374;19375;19376;19377;19378;70966;70967;70968;70969;70970;70971;139510;139511;139512;139513;139514;139515;200228;200229;200230;200231;200232;200233;200234;200235;200236;200237;200238;200239;200240;200241;200242;200243…	1238;1750;6062;6063;11227;16640;16928	True;True;True;True;True;True;True	19038;19039;19040;19041;19042;19043;19044;19045;19046;19047;19048;19049;26051;26052;26053;26054;26055;26056;26057;26058;26059;26060;26061;26062;26063;26064;26065;26066;26067;26068;26069;26070;26071;26072;26073;26074;26075;26076;26077;26078;99344;99345;99346;99347;99348;99349;197138;197139;197140;197141;197142;197143;283506;283507;283508;283509;283510;283511;283512;283513;283514;283515;283516;2835…	19047;26076;99345;99346;197138;283515;287958
32.778	32.5496	32.6506	32.4995	33.6361	32.8551	32.9916	32.2229	4	4	1	1	31	31	31	71.8	71.8	71.8	79.577	0	323.31	89680000000	655	Bradi1g02270.1.p	Bradi1g02270	1	10;11	4;5;6	563;585	445;539;541	576;3429;3448;3606;3867;4029;4304;7335;7952;8027;8129;8130;8131;8284;8927;11413;11456;11478;11479;11482;11720;12675;12676;12694;12695;14013;14101;14829;15054;15138;15615;15877;16264;16299;18623	6036;6037;6038;6039;6040;6041;6042;6043;6044;6045;6046;6047;6048;6049;6050;6051;6052;6053;6054;6055;6056;6057;6058;6059;34795;34796;34797;34798;34799;34800;34801;34802;34803;34804;34805;34806;34807;34808;34809;34810;34811;34812;34813;34814;34815;34816;34817;34977;34978;34979;34980;34981;34982;34983;34984;34985;34986;34987;36296;36297;36298;36299;36300;36301;36302;36303;36304;36305;39445;39446;394…	526;3145;3164;3316;3561;3716;3968;6776;7353;7424;7523;7524;7663;8247;10574;10606;10627;10630;10848;11629;11643;12847;12933;13617;13827;13909;14351;14583;14945;14975;17134	True;True;True;True;True;True;True;True;True;True;True;True;True;True;True;True;True;True;True;True;True;True;True;True;True;True;True;True;True;True;True	8020;8021;8022;8023;8024;8025;8026;8027;8028;8029;8030;8031;8032;8033;8034;8035;8036;8037;8038;8039;8040;8041;8042;8043;46594;46595;46596;46597;46598;46599;46600;46601;46602;46603;46604;46605;46606;46607;46608;46609;46610;46611;46612;46613;46614;46615;46616;46617;46618;46619;46620;46621;46850;46851;46852;46853;46854;46855;46856;46857;46858;46859;46860;48487;48488;48489;48490;48491;48492;48493;484…	8030;46594;46853;48488;53023;55050;59498;109935;120499;122336;123512;123535;126167;137670;181805;182831;183093;183154;189826;203718;204291;222811;223593;233027;236387;237197;243563;247810;255828;256212;291524
30.828	30.8325	30.9745	30.9309	31.1285	30.4667	29.6925	30.5791	4	4	1	1	6	6	6	27.4	27.4	27.4	38.982	0	323.31	21926000000	58	Bradi1g22750.1.p	Bradi1g22750	1	134;135	78;79	284;358	294;356	3376;4244;4245;4246;7993;12839;13622;13623;13624;14739;14740	34309;34310;34311;34312;34313;34314;34315;34316;34317;34318;34319;34320;34321;43598;43599;43600;43601;43602;43603;43604;43605;43606;43607;43608;43609;43610;43611;43612;43613;43614;43615;43616;43617;43618;43619;43620;43621;43622;43623;43624;43625;43626;87041;146898;146899;146900;146901;146902;146903;146904;146905;146906;146907;146908;146909;146910;146911;146912;146913;146914;146915;146916;146917;1…	3094;3916;7391;11773;12483;13531	True;True;True;True;True;True	46007;46008;46009;46010;46011;46012;46013;46014;46015;46016;46017;46018;46019;58695;58696;58697;58698;58699;58700;58701;58702;58703;58704;58705;58706;58707;58708;58709;58710;58711;58712;58713;58714;58715;58716;58717;58718;58719;58720;58721;58722;58723;58724;121659;207578;207579;207580;207581;207582;207583;207584;207585;207586;207587;207588;207589;207590;207591;207592;207593;207594;207595;207596;2…	46008;58701;121659;207614;217800;231106
30.5883	30.0057	30.1746	30.1646	31.2307	30.8595	30.2947	30.4017	4	4	1	1	6	6	6	27.6	27.6	27.6	30.866	0	323.31	22917000000	291	Bradi1g24121.2.p	Bradi1g24121	1	140;141;142;143	84	144;176;192;222	191	3520;5629;9286;10530;10531;12358;12359;12360;12361;13366;13367	35546;59542;59543;59544;59545;59546;59547;59548;59549;59550;59551;59552;59553;59554;59555;59556;59557;59558;59559;59560;59561;59562;59563;59564;59565;59566;59567;59568;59569;59570;59571;59572;59573;59574;59575;59576;59577;59578;59579;59580;59581;59582;59583;59584;59585;59586;59587;59588;59589;59590;59591;59592;59593;59594;59595;59596;59597;59598;59599;59600;103971;103972;103973;103974;103975;1039…	3232;5213;8591;9758;11329;12245	True;True;True;True;True;True	47581;82307;82308;82309;82310;82311;82312;82313;82314;82315;82316;82317;82318;82319;82320;82321;82322;82323;82324;82325;82326;82327;82328;82329;82330;82331;82332;82333;82334;82335;82336;82337;82338;82339;82340;82341;82342;82343;82344;82345;82346;82347;82348;82349;82350;82351;82352;82353;82354;82355;82356;82357;82358;82359;82360;82361;82362;82363;82364;82365;82366;82367;82368;82369;82370;82371;823…	47581;82332;146522;167313;199155;214780
32.8196	32.2924	32.3337	31.9342	33.5559	32.8998	32.7444	32.3792	4	4	1	1	26	26	26	69.5	69.5	69.5	54.909	0	323.31	81433000000	601	Bradi1g25440.1.p	Bradi1g25440	1	147;148;149	99;100	15;49;439	225;230	823;824;825;883;884;885;886;2210;2980;4138;4248;6259;7813;8569;9516;10135;10548;11296;11419;11420;12017;12018;12518;13745;14019;14238;15453;15454;17814;17815;18708;18964;19038	8788;8789;8790;8791;8792;8793;8794;8795;8796;8797;8798;8799;8800;8801;8802;8803;8804;8805;8806;8807;8808;8809;8810;8811;8812;8813;8814;8815;8816;8817;8818;8819;8820;8821;8822;8823;8824;9324;9325;9326;9327;9328;9329;9330;9331;9332;9333;9334;9335;9336;9337;9338;9339;9340;9341;9342;9343;9344;9345;9346;9347;9348;9349;9350;9351;9352;9353;9354;9355;9356;9357;9358;9359;9360;9361;9362;9363;9364;9365;9366…	756;811;812;2009;2730;3818;3918;5802;7221;7921;8811;9387;9775;10463;10580;11079;11478;12599;12853;13060;14203;16377;16378;17208;17449;17512	True;True;True;True;True;True;True;True;True;True;True;True;True;True;True;True;True;True;True;True;True;True;True;True;True;True	11746;11747;11748;11749;11750;11751;11752;11753;11754;11755;11756;11757;11758;11759;11760;11761;11762;11763;11764;11765;11766;11767;11768;11769;11770;11771;11772;11773;11774;11775;11776;11777;11778;11779;11780;11781;11782;11783;11784;11785;12457;12458;12459;12460;12461;12462;12463;12464;12465;12466;12467;12468;12469;12470;12471;12472;12473;12474;12475;12476;12477;12478;12479;12480;12481;12482;124…	11751;12478;12495;29223;39994;56896;58740;95273;118655;131287;149900;158565;167896;180320;181879;193641;201292;219122;222961;224986;241369;279487;279507;292953;299339;300286
29.511	29.3659	29.1417	28.867	29.3954	28.7063	28.3633	27.8479	4	4	1	1	4	4	4	40.7	40.7	40.7	14.209	0	51.964	6740000000	40	Bradi1g03510.1.p	Bradi1g03510	1	15;16	10	87;116	111	2199;2200;2370;2371;8055;15322;15323;15324	21814;21815;21816;21817;21818;21819;21820;21821;21822;21823;21824;21825;21826;21827;21828;21829;21830;21831;23788;23789;23790;23791;23792;23793;23794;23795;23796;23797;23798;23799;23800;23801;23802;87788;87789;87790;87791;87792;87793;87794;87795;87796;87797;87798;87799;169988;169989;169990;169991;169992;169993;169994;169995;169996;169997;169998;169999;170000;170001;170002;170003;170004;170005;170…	2000;2154;7451;14088	True;True;True;True	29100;29101;29102;29103;29104;29105;29106;29107;29108;29109;29110;29111;29112;29113;29114;29115;29116;29117;29118;29119;29120;29121;29122;29123;29124;29125;29126;29127;29128;29129;29130;29131;29132;31716;31717;31718;31719;31720;31721;31722;31723;31724;31725;31726;31727;31728;31729;31730;31731;31732;31733;31734;31735;122696;122697;122698;122699;122700;122701;122702;122703;122704;122705;122706;1227…	29104;31719;122696;238985
30.1829	30.4326	30.2577	29.9699	31.0657	30.5981	30.4587	30.314	4	4	1	1	14	14	14	28.7	28.7	28.7	72.043	0	240.8	17396000000	172	Bradi1g37600.2.p;Bradi1g37600.1.p;Bradi1g37600.3.p;Bradi1g37600.5.p;Bradi1g37600.4.p	Bradi1g37600	1	184;185;186	0	66;183;227	0	157;158;745;2564;3115;3712;3713;5373;7290;7291;14523;15201;15878;17673;17674;18858;19122	1473;1474;1475;1476;1477;1478;1479;1480;1481;1482;1483;1484;1485;1486;1487;1488;1489;1490;1491;1492;1493;7894;7895;25636;25637;25638;25639;31155;31156;31157;31158;31159;31160;31161;31162;31163;31164;31165;31166;31167;31168;37623;37624;37625;37626;37627;37628;37629;37630;37631;37632;37633;37634;37635;37636;37637;37638;37639;56087;56088;56089;56090;56091;56092;56093;56094;56095;56096;56097;56098;78…	139;140;688;2336;2855;3414;4968;6734;13329;13968;14584;16252;17349;17587	True;True;True;True;True;True;True;True;True;True;True;True;True;True	1864;1865;1866;1867;1868;1869;1870;1871;1872;1873;1874;1875;1876;1877;1878;1879;1880;1881;1882;1883;1884;10432;10433;34004;34005;34006;34007;41468;41469;41470;41471;41472;41473;41474;41475;41476;41477;41478;41479;41480;41481;41482;41483;41484;50492;50493;50494;50495;50496;50497;50498;50499;50500;50501;50502;50503;50504;50505;50506;50507;50508;50509;50510;50511;50512;50513;50514;50515;50516;50517;…	1874;1879;10433;34006;41473;50497;76985;109351;227868;237926;247824;277125;297485;301474
31.9078	31.7664	31.8806	31.4896	30.5552	29.7907	29.9643	29.0368	4	4	1	1	17	17	17	53.1	53.1	53.1	41.022	0	323.31	34633000000	390	Bradi1g38780.3.p	Bradi1g38780	1	191;192	0	287;296	0	217;218;2301;3943;6157;8621;8622;9052;9300;9618;9688;13637;13638;14466;14938;15676;16697;18335;18336	1986;1987;1988;1989;1990;1991;1992;1993;1994;1995;1996;1997;1998;1999;2000;2001;2002;2003;2004;2005;2006;2007;2008;2009;2010;2011;22914;22915;22916;22917;22918;22919;22920;22921;22922;22923;22924;22925;22926;40225;40226;40227;40228;40229;40230;40231;40232;40233;40234;40235;67098;67099;67100;67101;67102;67103;67104;67105;67106;67107;67108;67109;67110;67111;67112;67113;67114;67115;67116;67117;67118…	196;2091;3634;5704;7965;8365;8604;8909;8972;12496;12497;13275;13720;14403;15340;16862;16863	True;True;True;True;True;True;True;True;True;True;True;True;True;True;True;True;True	2485;2486;2487;2488;2489;2490;2491;2492;2493;2494;2495;2496;2497;2498;2499;2500;2501;2502;2503;2504;2505;2506;2507;2508;2509;2510;30498;30499;30500;30501;30502;30503;30504;30505;30506;30507;30508;30509;30510;54115;54116;54117;54118;54119;54120;54121;54122;54123;54124;54125;54126;54127;54128;54129;54130;54131;54132;54133;94030;94031;94032;94033;94034;94035;94036;94037;94038;94039;94040;94041;94042…	2494;30504;54130;94084;131939;140763;147241;151103;152067;217969;217982;227216;234790;244297;262036;286826;286847
31.4118	31.5945	31.3997	31.4531	30.7018	30.2116	30.1253	29.7762	4	4	1	1	10	10	9	54.9	54.9	52.2	38.679	0	185.28	28268000000	257	Bradi1g49010.1.p;Bradi1g49010.2.p;Bradi1g49010.3.p	Bradi1g49010	1	214;215	0	275;320	0	2306;2307;5581;5737;5738;7869;8619;8620;9051;11683;14936;15181	22966;22967;22968;22969;22970;22971;22972;22973;22974;22975;22976;22977;22978;22979;22980;22981;22982;22983;59178;59179;59180;59181;59182;59183;59184;59185;59186;59187;59188;59189;59190;59191;59192;59193;59194;59195;59196;59197;61153;61154;61155;61156;61157;61158;61159;61160;61161;61162;61163;61164;85367;85368;85369;85370;94255;94256;94257;94258;94259;94260;94261;94262;94263;94264;94265;94266;942…	2096;5167;5317;5318;7272;7964;8364;10815;13718;13948	True;True;True;True;True;True;True;True;True;True	30567;30568;30569;30570;30571;30572;30573;30574;30575;30576;30577;30578;30579;30580;30581;30582;30583;30584;30585;30586;81823;81824;81825;81826;81827;81828;81829;81830;81831;81832;81833;81834;81835;81836;81837;81838;81839;81840;81841;81842;81843;81844;81845;81846;81847;81848;81849;81850;81851;81852;81853;81854;81855;81856;81857;81858;81859;81860;81861;81862;81863;81864;81865;81866;81867;81868;818…	30585;81835;84905;84910;119211;131905;140738;188725;234659;237705
33.3003	32.6889	32.6885	32.5946	33.6205	33.0064	32.543	32.7337	4	4	1	1	14	14	14	57.6	57.6	57.6	40.725	0	323.31	102780000000	522	Bradi1g50760.2.p;Bradi1g50760.1.p;Bradi1g49420.2.p	Bradi1g50760	1	224;225;226;227	158;159;160;161	179;270;285;318	51;66;96;317	2594;5821;6505;7143;7260;7261;7262;10611;11082;11083;11127;11159;11160;14806;14807;15736;15737;17664;18086;18669;18670	25998;25999;26000;26001;26002;26003;26004;26005;26006;26007;26008;26009;26010;26011;26012;26013;26014;26015;26016;26017;26018;61817;61818;61819;61820;61821;61822;61823;61824;61825;61826;70364;70365;70366;70367;70368;70369;70370;70371;70372;70373;70374;70375;70376;70377;70378;70379;70380;70381;70382;70383;70384;70385;70386;70387;77197;77198;77199;77200;77201;77202;77203;77204;77205;77206;77207;772…	2364;5397;6021;6598;6708;9835;10269;10303;10334;13597;14460;16245;16630;17175	True;True;True;True;True;True;True;True;True;True;True;True;True;True	34518;34519;34520;34521;34522;34523;34524;34525;34526;34527;34528;34529;34530;34531;34532;34533;34534;34535;34536;34537;34538;34539;34540;34541;34542;85758;85759;85760;85761;85762;85763;85764;85765;85766;85767;98378;98379;98380;98381;98382;98383;98384;98385;98386;98387;98388;98389;98390;98391;98392;98393;98394;98395;98396;98397;98398;98399;98400;98401;98402;98403;98404;98405;98406;98407;98408;984…	34523;85760;98405;107747;108974;168749;176664;177958;178454;232014;245433;277024;283401;292513
32.0738	31.6208	31.6356	31.2877	31.8632	31.1289	30.9078	30.5723	4	4	1	1	6	5	5	36.6	33.2	33.2	20.211	0	198.8	38238000000	245	Bradi1g04930.1.p	Bradi1g04930	1	24;25;26	0	48;107;128	0	1373;1374;1553;2341;3419;8563;8564;10894;10895	14330;14331;14332;14333;14334;14335;14336;14337;14338;14339;14340;14341;14342;14343;14344;14345;14346;14347;14348;14349;14350;14351;14352;16353;16354;16355;16356;16357;16358;16359;16360;16361;16362;16363;16364;16365;16366;16367;16368;16369;23459;23460;23461;23462;23463;23464;23465;23466;23467;23468;23469;34700;34701;34702;34703;34704;34705;34706;34707;34708;34709;34710;34711;34712;34713;34714;347…	1252;1407;2125;3135;7916;10100	True;True;False;True;True;True	19400;19401;19402;19403;19404;19405;19406;19407;19408;19409;19410;19411;19412;19413;19414;19415;19416;19417;19418;19419;19420;19421;19422;19423;19424;19425;19426;19427;19428;19429;22262;22263;22264;22265;22266;22267;22268;22269;22270;22271;22272;22273;22274;22275;22276;22277;22278;22279;22280;22281;22282;22283;22284;22285;22286;22287;22288;22289;22290;31268;31269;31270;31271;31272;31273;31274;312…	19414;22268;31274;46491;131120;174450
30.3735	29.9078	30.683	30.3566	30.1488	28.9608	29.2933	28.6718	4	4	1	1	18	18	18	83.8	83.8	83.8	37.485	0	92.148	25579000000	329	Bradi1g53470.1.p	Bradi1g53470	1	243;244;245;246;247;248;249	185;186;187;188;189;190;191;192;193;194;195;196;197;198;199;200;201;202;203;204;205;206	47;59;67;81;127;137;147	58;70;72;74;76;78;80;82;122;124;126;128;130;132;134;136;138;142;144;146;148;330	13021;13022;13023;13024;13025;13026;13027;13028;13029;13030;13031;13032;13033;13034;13035;13036;13037;13038;13039;13040;13041;13042;13043;13044;13045;13046;13047;13075;13135;13136;13137;13138;13139;13140;13141;13142;13143;13144;13213	148803;148804;148805;148806;148807;148808;148809;148810;148811;148812;148813;148814;148815;148816;148817;148818;148819;148820;148821;148822;148823;148824;148825;148826;148827;148828;148829;148830;148831;148832;148833;148834;148835;148836;148837;148838;148839;148840;148841;148842;148843;148844;148845;148846;148847;148848;148849;148850;148851;148852;148853;148854;148855;148856;148857;148858;148859;…	11939;11940;11941;11942;11943;11944;11945;11946;11947;11948;11949;11950;11951;11979;12037;12038;12039;12102	True;True;True;True;True;True;True;True;True;True;True;True;True;True;True;True;True;True	210356;210357;210358;210359;210360;210361;210362;210363;210364;210365;210366;210367;210368;210369;210370;210371;210372;210373;210374;210375;210376;210377;210378;210379;210380;210381;210382;210383;210384;210385;210386;210387;210388;210389;210390;210391;210392;210393;210394;210395;210396;210397;210398;210399;210400;210401;210402;210403;210404;210405;210406;210407;210408;210409;210410;210411;210412;…	210356;210362;210370;210407;210423;210424;210431;210434;210440;210446;210471;210537;210589;210982;211729;211935;212122;212854
29.3409	29.4891	29.2943	29.4477	30.0746	29.6322	29.9141	29.8621	4	4	1	1	4	4	4	44.1	44.1	44.1	17.297	0	85.4	8512300000	45	Bradi1g57110.1.p	Bradi1g57110	1	266;267	226	130;133	126	16285;16286;16287;17961;17962;19224	181164;181165;181166;181167;181168;181169;181170;198860;198861;198862;198863;198864;198865;198866;198867;198868;198869;198870;198871;198872;198873;198874;198875;198876;198877;198878;198879;198880;198881;198882;198883;198884;198885;198886;198887;198888;213673;213674;213675;213676;213677;213678;213679;213680;213681;213682	14964;16514;16515;17684	True;True;True;True	256093;256094;256095;256096;256097;256098;256099;281665;281666;281667;281668;281669;281670;281671;281672;281673;281674;281675;281676;281677;281678;281679;281680;281681;281682;281683;281684;281685;281686;281687;281688;281689;281690;281691;281692;281693;281694;281695;281696;281697;281698;281699;281700;302827;302828;302829;302830;302831;302832;302833;302834;302835;302836	256097;281674;281690;302829
30.4926	30.5343	30.3155	30.2837	30.5797	30.2456	30.1133	30.184	4	4	1	1	6	6	6	35.3	35.3	35.3	37.693	0	323.31	16161000000	132	Bradi1g76177.2.p	Bradi1g76177	1	350;351	0	128;195	0	5606;11733;11734;12631;12903;14394;17844	59370;59371;59372;59373;59374;59375;59376;59377;59378;59379;59380;59381;59382;59383;134389;134390;134391;134392;134393;134394;134395;134396;134397;134398;134399;134400;134401;143928;143929;143930;143931;143932;143933;143934;143935;143936;143937;143938;143939;143940;143941;143942;143943;143944;147569;147570;147571;147572;147573;147574;147575;147576;147577;147578;147579;147580;147581;147582;147583;…	5190;10861;11588;11833;13207;16407	True;True;True;True;True;True	82104;82105;82106;82107;82108;82109;82110;82111;82112;82113;82114;82115;82116;82117;82118;82119;82120;82121;82122;82123;82124;82125;82126;82127;82128;82129;82130;82131;82132;82133;82134;82135;82136;82137;82138;189958;189959;189960;189961;189962;189963;189964;189965;189966;189967;189968;189969;189970;203250;203251;203252;203253;203254;203255;203256;203257;203258;203259;203260;203261;203262;203263;…	82108;189958;203250;208529;226584;279930
31.275	31.5221	31.6373	31.8045	31.411	31.4467	31.4586	31.4248	4	4	1	1	11	11	11	64.5	64.5	64.5	23.605	0	323.31	36769000000	261	Bradi2g06730.1.p	Bradi2g06730	1	391;392	0	53;163	0	372;2507;2508;5557;5558;12768;13839;13910;13911;14423;14632;17991;18441;18908	3980;3981;3982;3983;3984;3985;3986;3987;3988;3989;3990;3991;3992;3993;3994;3995;3996;3997;3998;3999;4000;4001;4002;4003;25045;25046;25047;25048;25049;25050;25051;25052;25053;25054;25055;25056;25057;25058;25059;25060;25061;25062;25063;25064;25065;25066;25067;25068;25069;25070;58930;58931;58932;58933;58934;58935;58936;58937;58938;58939;58940;58941;58942;58943;58944;58945;58946;58947;58948;58949;589…	338;2284;5144;11708;12680;12746;13235;13432;16542;16961;17396	True;True;True;True;True;True;True;True;True;True;True	5173;5174;5175;5176;5177;5178;5179;5180;5181;5182;5183;5184;5185;5186;5187;5188;5189;5190;5191;5192;5193;5194;5195;5196;5197;5198;5199;5200;5201;33280;33281;33282;33283;33284;33285;33286;33287;33288;33289;33290;33291;33292;33293;33294;33295;33296;33297;33298;33299;33300;33301;33302;33303;33304;33305;33306;33307;81472;81473;81474;81475;81476;81477;81478;81479;81480;81481;81482;81483;81484;81485;81…	5181;33302;81486;206951;220958;221574;226894;229653;281961;288697;298577
30.6139	30.3416	30.4223	30.1542	29.5176	29.004	28.779	28.9874	4	4	1	1	12	12	11	46.1	46.1	43.5	37.809	0	323.31	13691000000	130	Bradi2g12170.1.p;Bradi1g61530.2.p;Bradi1g61530.1.p	Bradi2g12170	1	402;403	0	269;287	0	308;2524;3517;4526;6223;6431;7069;7070;12291;13284;14534;14993;16884;16885	2852;2853;2854;2855;2856;2857;2858;2859;2860;2861;2862;25198;25199;25200;25201;25202;25203;25204;25205;35496;35497;35498;35499;35500;35501;35502;35503;35504;35505;35506;35507;35508;35509;35510;47178;47179;47180;47181;47182;47183;47184;47185;47186;47187;47188;47189;47190;47191;47192;47193;47194;47195;47196;47197;67671;67672;67673;67674;67675;67676;67677;67678;67679;67680;67681;67682;67683;67684;67…	279;2297;3229;4178;5768;5962;6541;11273;12169;13339;13771;15513	True;True;True;True;True;True;True;True;True;True;True;True	3551;3552;3553;3554;3555;3556;3557;3558;3559;3560;3561;3562;3563;33478;33479;33480;33481;33482;33483;33484;33485;47510;47511;47512;47513;47514;47515;47516;47517;47518;47519;47520;47521;47522;47523;47524;47525;47526;64118;64119;64120;64121;64122;64123;64124;64125;64126;64127;64128;64129;64130;64131;64132;64133;64134;64135;64136;64137;64138;64139;64140;64141;64142;64143;64144;94770;94771;94772;9477…	3559;33485;47512;64137;94770;96897;106586;197946;213824;227961;235548;264439
32.3376	32.0277	31.9925	31.9857	32.4216	31.7828	31.6488	31.1396	4	4	1	1	11	11	10	33.7	33.7	32.2	48.29	0	323.31	56631000000	426	Bradi2g18030.1.p	Bradi2g18030	1	419;420;421;422	0	188;238;251;290	0	1424;2132;4336;4432;4433;6883;7272;8504;8602;8603;8604;10795;11882;11883;16085	14911;14912;21147;21148;21149;21150;21151;21152;21153;21154;21155;21156;21157;21158;21159;21160;21161;21162;21163;21164;21165;21166;21167;21168;21169;21170;44572;44573;44574;44575;44576;44577;44578;44579;44580;44581;44582;44583;44584;46215;46216;46217;46218;46219;46220;46221;46222;46223;46224;46225;46226;46227;46228;74518;74519;74520;74521;74522;74523;74524;74525;74526;74527;74528;74529;74530;783…	1290;1938;3993;4087;6369;6718;7863;7953;10010;10983;14780	True;True;True;True;True;True;True;True;True;True;True	20175;20176;28240;28241;28242;28243;28244;28245;28246;28247;28248;28249;28250;28251;28252;28253;28254;28255;28256;28257;28258;28259;28260;28261;28262;28263;28264;28265;28266;28267;60073;60074;60075;60076;60077;60078;60079;60080;60081;60082;60083;60084;60085;60086;60087;60088;60089;60090;62841;62842;62843;62844;62845;62846;62847;62848;62849;62850;62851;62852;62853;62854;62855;104088;104089;104090;…	20175;28248;60087;62844;104107;109172;130307;131615;172852;191974;251567
27.8151	28.3101	28.1616	27.6695	27.3823	28.2983	27.8115	28.4281	4	4	1	1	2	2	2	29.7	29.7	29.7	10.08	0	90.99	4388200000	51	Bradi2g24810.1.p	Bradi2g24810	1	437;438	0	44;50	0	2263;16002;16003;16004	22490;22491;22492;22493;22494;22495;22496;22497;22498;22499;22500;22501;22502;22503;22504;22505;177836;177837;177838;177839;177840;177841;177842;177843;177844;177845;177846;177847;177848;177849;177850;177851;177852;177853;177854;177855;177856;177857;177858;177859;177860;177861;177862;177863;177864;177865;177866;177867;177868;177869;177870;177871;177872;177873	2054;14703	True;True	29948;29949;29950;29951;29952;29953;29954;29955;29956;29957;29958;29959;29960;29961;29962;29963;29964;29965;29966;29967;29968;29969;250842;250843;250844;250845;250846;250847;250848;250849;250850;250851;250852;250853;250854;250855;250856;250857;250858;250859;250860;250861;250862;250863;250864;250865;250866;250867;250868;250869;250870;250871;250872;250873;250874;250875;250876;250877;250878;250879;2…	29951;250861
31.3369	31.4703	31.4945	31.3716	31.2648	30.8866	30.8486	30.4692	4	4	1	1	25	25	25	56.6	56.6	56.6	57.699	0	323.31	30623000000	320	Bradi2g25310.8.p;Bradi2g25310.7.p;Bradi2g25310.4.p;Bradi2g25310.3.p;Bradi3g44607.1.p	Bradi2g25310	1	441;442	0	163;165	0	1031;1032;5602;6969;7013;7500;7573;7991;8040;8041;8106;10629;11003;11364;11745;15124;15558;15767;16644;16948;16949;17361;18072;18599;19128;19129	10755;10756;10757;10758;10759;10760;10761;10762;10763;10764;10765;10766;10767;10768;10769;10770;10771;10772;10773;59344;59345;59346;59347;59348;75288;75289;75290;75291;75292;75293;75294;75295;75296;75297;75298;75642;75643;75644;75645;75646;75647;75648;75649;75650;75651;80714;80715;80716;80717;80718;80719;80720;80721;80722;80723;80724;80725;81573;81574;81575;81576;81577;81578;81579;81580;81581;815…	945;946;5186;6449;6491;6924;6992;7389;7437;7438;7500;9853;10194;10529;10870;13895;14299;14489;15291;15573;15956;16617;17111;17592;17593	True;True;True;True;True;True;True;True;True;True;True;True;True;True;True;True;True;True;True;True;True;True;True;True;True	14476;14477;14478;14479;14480;14481;14482;14483;14484;14485;14486;14487;14488;14489;14490;14491;14492;14493;14494;14495;14496;14497;82072;82073;82074;82075;82076;105178;105179;105180;105181;105182;105183;105184;105185;105186;105187;105188;105626;105627;105628;105629;105630;105631;105632;105633;105634;105635;112418;112419;112420;112421;112422;112423;112424;112425;112426;112427;112428;112429;113563…	14481;14492;82074;105186;105628;112428;113573;121630;122585;122607;123219;168949;175821;181073;190110;237099;242906;246233;261045;265058;271427;283157;291108;301522;301545
31.3831	30.783	30.7445	30.9975	30.3471	30.0116	29.9617	29.6242	4	4	1	1	9	9	9	60.7	60.7	60.7	31.339	0	205.72	18904000000	211	Bradi2g27140.3.p;Bradi2g27140.2.p	Bradi2g27140	1	450;451	0	100;292	0	3463;3464;7880;11701;11757;12702;12914;14233;18407;19195;19196	35113;35114;35115;35116;35117;35118;35119;35120;35121;35122;35123;35124;35125;35126;35127;35128;85473;85474;85475;85476;85477;85478;85479;85480;85481;85482;85483;85484;133993;133994;133995;133996;133997;133998;133999;134000;134001;134002;134003;134004;134005;134006;134007;134008;134009;134010;134011;134012;134013;134014;134015;134016;134017;134701;134702;134703;134704;134705;134706;134707;134708;…	3177;7282;10831;10878;11648;11843;13055;16930;17656	True;True;True;True;True;True;True;True;True	47063;47064;47065;47066;47067;47068;47069;47070;47071;47072;47073;47074;47075;47076;47077;47078;47079;119344;119345;119346;119347;119348;119349;119350;119351;119352;119353;119354;119355;119356;119357;119358;119359;119360;119361;119362;119363;119364;189311;189312;189313;189314;189315;189316;189317;189318;189319;189320;189321;189322;189323;189324;189325;189326;189327;189328;189329;189330;189331;189…	47070;119344;189315;190435;206008;208655;224931;287975;302452
30.5692	30.8692	30.7784	30.6596	29.9971	29.3518	29.2511	29.0084	4	4	1	1	16	16	16	53.4	53.4	53.4	56.815	0	323.31	18644000000	242	Bradi2g31690.1.p;Bradi2g31690.2.p;Bradi2g31690.3.p	Bradi2g31690	1	459;460;461	351;352	84;345;348	297;302	769;1574;2006;2511;2890;3176;7099;8735;9175;12500;12925;15173;15174;16438;17126;17813;18992;18993	8087;8088;8089;8090;16531;16532;16533;16534;20038;20039;20040;20041;25077;25078;25079;25080;25081;25082;25083;25084;25085;25086;25087;25088;25089;25090;25091;25092;25093;25094;25095;25096;25097;25098;25099;25100;29155;29156;29157;29158;29159;29160;29161;29162;29163;29164;29165;29166;29167;29168;31913;31914;31915;31916;31917;31918;31919;31920;31921;31922;31923;31924;76582;76583;76584;76585;76586;7…	710;1425;1816;2287;2645;2910;6560;8072;8484;11462;11854;13941;15109;15739;16376;17472	True;True;True;True;True;True;True;True;True;True;True;True;True;True;True;True	10651;10652;10653;10654;22488;22489;22490;22491;26888;26889;26890;26891;33315;33316;33317;33318;33319;33320;33321;33322;33323;33324;33325;33326;33327;33328;33329;33330;33331;33332;33333;33334;33335;33336;33337;33338;33339;33340;33341;33342;33343;33344;33345;33346;33347;33348;33349;33350;33351;33352;33353;33354;33355;33356;33357;33358;33359;33360;33361;33362;38840;38841;38842;38843;38844;38845;388…	10651;22488;26888;33340;38852;42606;106916;133503;142653;201152;208887;237624;257909;267383;279482;299682
34.895	34.8827	34.8986	34.9218	35.0327	34.6522	34.3746	34.6955	4	4	1	1	29	29	29	50.9	50.9	50.9	85.11	0	323.31	361070000000	1020	Bradi2g51440.1.p	Bradi2g51440	1	505;506;507;508;509	390;391;392	375;410;425;611;797	403;806;808	513;1542;1543;1710;1772;1913;1914;4238;5304;6182;6551;7203;7231;7587;7588;7771;7772;7773;9040;11576;12058;12059;12913;13250;13430;13944;14226;14227;14228;14277;15405;15412;15413;15414;16981;19090	5370;5371;5372;5373;5374;5375;5376;5377;5378;5379;5380;5381;5382;5383;5384;5385;5386;5387;5388;5389;5390;5391;5392;5393;5394;5395;5396;5397;5398;5399;5400;5401;5402;5403;5404;5405;5406;5407;5408;5409;5410;5411;5412;5413;5414;5415;5416;5417;5418;5419;5420;5421;5422;5423;5424;5425;5426;5427;5428;5429;5430;5431;5432;5433;5434;16233;16234;16235;16236;16237;16238;16239;16240;16241;16242;16243;16244;16…	472;1398;1399;1550;1607;1732;3911;4900;5728;6064;6656;6681;7006;7181;7182;8353;10714;11110;11842;12135;12306;12778;13050;13099;14160;14166;14167;15602;17561	True;True;True;True;True;True;True;True;True;True;True;True;True;True;True;True;True;True;True;True;True;True;True;True;True;True;True;True;True	6977;6978;6979;6980;6981;6982;6983;6984;6985;6986;6987;6988;6989;6990;6991;6992;6993;6994;6995;6996;6997;6998;6999;7000;7001;7002;7003;7004;7005;7006;7007;7008;7009;7010;7011;7012;7013;7014;7015;7016;7017;7018;7019;7020;7021;7022;7023;7024;7025;7026;7027;7028;7029;7030;7031;7032;7033;7034;7035;7036;7037;7038;7039;7040;7041;7042;7043;7044;7045;7046;7047;7048;7049;7050;7051;7052;7053;7054;7055;7056…	7083;22103;22131;23980;24551;25794;58580;75702;94339;99361;108459;108639;113999;118124;118135;140562;185849;194564;208646;213519;215467;221950;224863;225352;240008;240207;240268;265575;300953
27.8013	27.6994	28.0249	27.7686	27.8653	27.3572	27.2552	27.0219	4	4	1	1	8	7	7	21.2	19.8	19.8	72.193	0	73.301	2693600000	52	Bradi2g51280.1.p	Bradi2g51280	1	57;504	0	55;68	0	6529;7514;8316;8372;8373;12470;15471;15496;16289	70704;70705;70706;70707;70708;70709;70710;70711;70712;70713;70714;70715;70716;80865;90427;90428;90429;90430;90431;90432;90433;90434;90435;90436;90437;90438;90853;90854;90855;90856;90857;90858;90859;90860;90861;90862;90863;90864;90865;90866;90867;90868;90869;90870;90871;90872;90873;90874;90875;90876;90877;90878;90879;90880;90881;90882;90883;90884;90885;90886;90887;90888;90889;90890;90891;90892;908…	6043;6937;7693;7748;11433;14218;14242;14966	True;True;True;False;True;True;True;True	98939;98940;98941;98942;98943;98944;98945;98946;98947;98948;98949;98950;98951;112638;126487;126488;126489;126490;126491;126492;126493;126494;126495;126496;126497;126498;126499;126500;127132;127133;127134;127135;127136;127137;127138;127139;127140;127141;127142;127143;127144;127145;127146;127147;127148;127149;127150;127151;127152;127153;127154;127155;127156;127157;127158;127159;127160;127161;127162…	98950;112638;126489;127226;200751;241693;242003;256103
29.8866	29.8816	29.7346	30.0764	27.6706	26.7038	27.345	26.5426	4	4	1	1	13	11	11	33.8	30.5	30.5	67.544	0	115.41	6753700000	87	Bradi1g08550.14.p;Bradi1g08550.13.p;Bradi1g08550.12.p;Bradi1g08550.11.p;Bradi1g08550.9.p;Bradi1g08550.5.p;Bradi1g08550.10.p;Bradi1g08550.3.p;Bradi1g08550.8.p;Bradi1g08550.1.p;Bradi1g08550.7.p;Bradi1g08550.6.p	Bradi1g08550	1	57;58	41	56;604	603	302;1292;2770;6528;6588;8306;8372;8373;8592;9024;12380;12961;15511;15512;15513;16547	2790;2791;2792;2793;2794;2795;2796;2797;2798;2799;2800;2801;2802;2803;2804;2805;2806;2807;2808;2809;13506;13507;13508;13509;13510;13511;13512;13513;13514;13515;13516;13517;13518;27969;70696;70697;70698;70699;70700;70701;70702;70703;71248;71249;71250;71251;71252;71253;71254;90365;90366;90367;90368;90369;90370;90371;90853;90854;90855;90856;90857;90858;90859;90860;90861;90862;90863;90864;90865;90866…	274;1190;2535;6042;6100;7683;7748;7944;8337;11348;11885;14257;15200	True;True;True;True;True;True;False;True;True;True;True;False;True	3483;3484;3485;3486;3487;3488;3489;3490;3491;3492;3493;3494;3495;3496;3497;3498;3499;3500;3501;3502;3503;3504;18329;18330;18331;18332;18333;18334;18335;18336;18337;18338;18339;18340;18341;18342;18343;18344;18345;18346;37272;98931;98932;98933;98934;98935;98936;98937;98938;99678;99679;99680;99681;99682;99683;99684;126412;126413;126414;126415;126416;126417;126418;127132;127133;127134;127135;127136;1…	3492;18335;37272;98933;99683;126414;127226;131491;140211;199433;209753;242226;259137
33.7624	33.9738	33.9005	33.9513	33.3025	32.947	33.1022	32.1442	4	4	1	1	28	28	22	69.4	69.4	61.2	67.534	0	323.31	159590000000	840	Bradi1g08570.2.p	Bradi1g08570	1	57;59;60;61;62;63;64;65;66	41;42;43;44;45	54;112;144;195;252;256;282;377;601	83;85;111;143;600	1892;1898;1899;1900;1901;2126;2127;2128;2398;2401;5940;5941;6530;6988;7591;8112;8327;8372;8373;8484;8591;9807;10429;10430;10431;12015;12016;12701;13129;14257;15469;15511;15512;15513;15514;15515;15741;18732;18746;18793;18794	18984;18985;18986;18987;18988;18989;18990;18991;19012;19013;19014;19015;19016;19017;19018;19019;19020;19021;19022;19023;19024;19025;19026;19027;19028;19029;19030;19031;19032;19033;19034;19035;19036;19037;19038;19039;19040;19041;19042;19043;21067;21068;21069;21070;21071;21072;21073;21074;21075;21076;21077;21078;21079;21080;21081;21082;21083;21084;21085;21086;21087;21088;21089;21090;21091;21092;210…	1715;1721;1933;1934;2181;2184;5508;6044;6466;7009;7506;7703;7748;7844;7943;9082;9667;11078;11647;12033;13079;14216;14257;14258;14464;17231;17243;17287	True;True;True;True;True;True;True;True;True;True;True;True;True;True;True;True;True;True;True;True;True;True;True;True;True;True;True;True	25535;25536;25537;25538;25539;25540;25541;25542;25543;25566;25567;25568;25569;25570;25571;25572;25573;25574;25575;25576;25577;25578;25579;25580;25581;25582;25583;25584;25585;25586;25587;25588;25589;25590;25591;25592;25593;25594;25595;25596;25597;25598;25599;25600;25601;28134;28135;28136;28137;28138;28139;28140;28141;28142;28143;28144;28145;28146;28147;28148;28149;28150;28151;28152;28153;28154;281…	25539;25583;28166;28201;31975;32016;87537;98952;105388;114058;123310;126587;127226;130025;131461;153614;166244;193583;205994;211649;225167;241642;242226;242252;245513;293267;293483;296834
32.4775	32.5385	32.3871	32.2813	32.0948	31.6934	31.444	31.452	4	4	1	1	14	14	14	68.9	68.9	68.9	33.532	0	323.31	57840000000	338	Bradi3g09080.1.p;Bradi1g38297.1.p;Bradi1g38297.2.p;Bradi1g38310.1.p	Bradi3g09080	1	578;579	0	48;298	0	2819;2820;2916;5580;6905;7666;10311;12003;12292;13734;14083;14684;14685;15256;16545;16999	28418;28419;28420;28421;28422;28423;28424;28425;28426;28427;28428;28429;28430;28431;28432;28433;28434;28435;28436;28437;28438;28439;28440;28441;28442;28443;28444;29439;29440;29441;29442;29443;29444;29445;29446;29447;29448;29449;29450;29451;29452;29453;29454;29455;29456;29457;29458;29459;29460;29461;29462;59165;59166;59167;59168;59169;59170;59171;59172;59173;59174;59175;59176;59177;74745;74746;747…	2580;2669;5166;6387;7079;9556;11069;11274;12588;12915;13481;14023;15198;15618	True;True;True;True;True;True;True;True;True;True;True;True;True;True	37819;37820;37821;37822;37823;37824;37825;37826;37827;37828;37829;37830;37831;37832;37833;37834;37835;37836;37837;37838;37839;37840;37841;37842;37843;37844;37845;37846;37847;37848;37849;39206;39207;39208;39209;39210;39211;39212;39213;39214;39215;39216;39217;39218;39219;39220;39221;39222;39223;39224;39225;39226;39227;39228;39229;39230;39231;39232;39233;39234;39235;39236;39237;39238;39239;39240;392…	37836;39236;81802;104473;115046;164566;193420;197947;219052;223484;230384;238304;259105;265749
32.6694	33.0748	32.6114	32.718	32.8252	32.8698	32.3739	33.0072	4	4	1	1	14	14	12	73	73	68	34.355	0	323.31	97421000000	500	Bradi3g09120.1.p;Bradi5g19857.1.p;Bradi5g10070.3.p	Bradi3g09120	1	580;581	440;441	294;297	137;142	1452;2898;2899;3264;3510;5846;6967;7667;10545;11982;13828;13829;13880;13942;14297;14299	15158;15159;15160;15161;15162;15163;15164;15165;15166;15167;15168;15169;15170;15171;15172;15173;15174;15175;15176;15177;15178;15179;15180;15181;29226;29227;29228;29229;29230;29231;29232;29233;29234;29235;29236;29237;29238;29239;29240;29241;29242;29243;29244;29245;29246;29247;29248;29249;29250;29251;29252;29253;33008;33009;33010;35413;35414;35415;35416;35417;35418;35419;35420;35421;35422;35423;354…	1315;2653;2989;3222;5421;6447;7080;9772;11055;12670;12717;12776;13118;13120	True;True;True;True;True;True;True;True;True;True;True;True;True;True	20529;20530;20531;20532;20533;20534;20535;20536;20537;20538;20539;20540;20541;20542;20543;20544;20545;20546;20547;20548;20549;20550;20551;20552;20553;20554;20555;20556;20557;20558;20559;20560;38922;38923;38924;38925;38926;38927;38928;38929;38930;38931;38932;38933;38934;38935;38936;38937;38938;38939;38940;38941;38942;38943;38944;38945;38946;38947;38948;38949;38950;38951;38952;38953;38954;38955;389…	20550;38958;44164;47404;86149;105151;115081;167648;193217;220833;221314;221929;225536;225573
29.5623	29.3724	29.3227	29.359	27.9417	26.2508	26.0572	25.4195	4	4	1	1	7	7	7	33.7	33.7	33.7	27.983	0	110.99	6190500000	83	Bradi3g18680.6.p	Bradi3g18680	1	620;621	0	177;249	0	103;2255;5385;15724;15725;15969;16294;16295;18167	998;999;1000;1001;1002;1003;1004;1005;1006;1007;1008;1009;1010;22364;22365;22366;22367;22368;22369;22370;22371;22372;22373;22374;22375;22376;22377;22378;22379;22380;22381;56259;56260;56261;56262;56263;56264;56265;56266;56267;56268;174348;174349;174350;174351;174352;174353;174354;174355;174356;174357;174358;174359;174360;174361;174362;174363;174364;174365;174366;177368;177369;177370;177371;177372;…	89;2047;4980;14449;14671;14971;16710	True;True;True;True;True;True;True	1250;1251;1252;1253;1254;1255;1256;1257;1258;1259;1260;1261;1262;1263;29779;29780;29781;29782;29783;29784;29785;29786;29787;29788;29789;29790;29791;29792;29793;29794;29795;29796;77208;77209;77210;77211;77212;77213;77214;77215;77216;77217;245280;245281;245282;245283;245284;245285;245286;245287;245288;245289;245290;245291;245292;245293;245294;245295;245296;245297;245298;245299;245300;245301;245302;…	1250;29785;77209;245290;249915;256154;284208
28.1961	27.7891	28.1961	28.2311	28.1052	27.9797	27.9949	27.9039	4	4	1	1	5	4	4	16.5	14	14	52.888	0	37.321	3404500000	64	Bradi3g21350.1.p	Bradi3g21350	1	629;630;631	0	243;390;456	0	3643;6117;6118;11058;11059;11069;15058	36640;36641;36642;36643;36644;36645;36646;36647;36648;36649;36650;36651;66646;66647;66648;66649;66650;66651;66652;66653;66654;66655;66656;66657;66658;66659;66660;66661;125091;125092;125093;125094;125095;125096;125097;125098;125099;125100;125101;125102;125103;125174;125175;125176;125177;125178;125179;125180;125181;125182;125183;125184;125185;125186;125187;125188;125189;125190;125191;125192;125193;…	3351;5670;10247;10257;13831	True;False;True;True;True	48935;48936;48937;48938;48939;48940;48941;48942;48943;48944;48945;48946;93477;93478;93479;93480;93481;93482;93483;93484;93485;93486;93487;93488;93489;93490;93491;93492;93493;176372;176373;176374;176375;176376;176377;176378;176379;176380;176381;176382;176383;176384;176385;176386;176387;176388;176389;176390;176391;176392;176477;176478;176479;176480;176481;176482;176483;176484;176485;176486;176487;1…	48937;93480;176372;176480;236398
34.5784	34.5627	34.5751	34.5005	34.3977	33.7269	33.646	33.2052	4	4	1	1	22	22	20	75.4	75.4	70.3	44.308	0	323.31	274840000000	1130	Bradi3g29810.1.p;Bradi3g29810.5.p	Bradi3g29810	1	644;645;646;647;648;649;650;651	471	60;76;154;225;242;266;274;405	155	1110;1518;2162;2998;3242;3747;3748;4782;4783;5017;9772;10523;10538;12256;12257;12519;13421;14757;15831;15832;15833;15834;15976;16366;16367;16368;16479;16480;17900;18448;18449	11697;11698;11699;11700;11701;11702;11703;11704;11705;11706;11707;11708;11709;11710;11711;11712;11713;11714;11715;11716;11717;11718;11719;11720;11721;11722;15972;15973;15974;15975;15976;15977;15978;15979;15980;15981;15982;15983;15984;15985;15986;15987;15988;15989;15990;15991;15992;15993;15994;15995;15996;15997;15998;15999;21407;21408;30148;30149;30150;30151;30152;30153;30154;30155;30156;30157;301…	1020;1377;1967;2747;2971;3446;3447;4414;4627;9051;9751;9765;11247;11479;12297;13548;14545;14678;15041;15146;16459;16968	True;True;True;True;True;True;True;True;True;True;True;True;True;True;True;True;True;True;True;True;True;True	15844;15845;15846;15847;15848;15849;15850;15851;15852;15853;15854;15855;15856;15857;15858;15859;15860;15861;15862;15863;15864;15865;15866;15867;15868;15869;15870;15871;15872;15873;15874;15875;15876;15877;15878;15879;15880;15881;15882;15883;15884;15885;15886;15887;15888;15889;15890;15891;15892;15893;15894;15895;15896;15897;15898;15899;21727;21728;21729;21730;21731;21732;21733;21734;21735;21736;217…	15875;21734;28544;40177;43582;50949;50968;67605;72018;153207;167209;167572;197513;201300;215376;231368;247241;249971;256944;258322;280780;288750
32.2727	31.9257	32.0291	31.8863	32.4699	32.0485	32.0863	31.9223	4	4	1	1	10	10	10	67.1	67.1	67.1	26.819	0	323.31	54682000000	253	Bradi3g32340.1.p	Bradi3g32340	1	659;660	0	36;214	0	1947;3229;4496;6068;6535;7192;15609;15610;17790;17791;18578;18689	19480;32441;32442;32443;32444;32445;32446;32447;32448;32449;32450;32451;32452;32453;32454;32455;32456;32457;32458;32459;32460;32461;32462;32463;32464;32465;46842;46843;46844;46845;46846;46847;46848;46849;46850;46851;46852;46853;46854;46855;46856;46857;46858;46859;46860;46861;46862;46863;46864;46865;46866;46867;46868;46869;46870;66238;66239;66240;66241;66242;66243;66244;66245;66246;66247;66248;707…	1761;2960;4149;5623;6049;6645;14346;16355;17091;17194	True;True;True;True;True;True;True;True;True;True	26220;43316;43317;43318;43319;43320;43321;43322;43323;43324;43325;43326;43327;43328;43329;43330;43331;43332;43333;43334;43335;43336;43337;43338;43339;43340;43341;43342;43343;43344;43345;43346;43347;43348;43349;43350;43351;43352;43353;43354;43355;43356;43357;43358;43359;43360;43361;43362;43363;43364;43365;43366;43367;43368;43369;43370;43371;43372;43373;43374;43375;43376;63602;63603;63604;63605;636…	26220;43325;63632;93005;99066;108314;243498;279143;290281;292766
34.0738	33.9533	34.3097	34.0381	33.9474	33.3757	33.2064	32.6814	4	4	1	1	26	26	23	66.9	66.9	63.4	57.184	0	323.31	207990000000	959	Bradi3g39997.1.p	Bradi3g39997	1	690;691;692;693;694	491;492;493	101;103;201;295;312	200;235;309	2747;3421;3759;3989;4630;5577;7050;7051;7519;7671;7672;7839;8354;8442;8566;9907;11043;11737;11738;11739;12483;14904;14905;14906;15396;15820;15821;16554;16684;18843;18913;18914;18915	27704;27705;27706;27707;27708;27709;27710;27711;27712;27713;27714;27715;27716;27717;27718;27719;27720;27721;27722;27723;27724;27725;27726;27727;27728;27729;27730;27731;27732;27733;27734;27735;27736;27737;27738;27739;27740;27741;27742;27743;27744;27745;27746;27747;27748;27749;27750;27751;27752;27753;27754;27755;27756;27757;27758;27759;27760;27761;27762;27763;27764;27765;27766;27767;27768;27769;277…	2513;3137;3457;3677;4275;5163;6526;6527;6942;7084;7085;7245;7730;7808;7918;9174;10233;10864;11446;13689;14151;14536;15207;15330;17334;17401	True;True;True;True;True;True;True;True;True;True;True;True;True;True;True;True;True;True;True;True;True;True;True;True;True;True	36903;36904;36905;36906;36907;36908;36909;36910;36911;36912;36913;36914;36915;36916;36917;36918;36919;36920;36921;36922;36923;36924;36925;36926;36927;36928;36929;36930;36931;36932;36933;36934;36935;36936;36937;36938;36939;36940;36941;36942;36943;36944;36945;36946;36947;36948;36949;36950;36951;36952;36953;36954;36955;36956;36957;36958;36959;36960;36961;36962;36963;36964;36965;36966;36967;36968;369…	36913;46513;51127;54647;65817;81762;106121;106153;112773;115136;115146;118910;126830;129051;131181;154717;176235;190047;200996;234312;239843;247077;259252;261807;297367;298746
31.2743	31.203	31.3337	31.3596	30.8191	30.3757	30.2937	29.877	4	4	1	1	11	8	8	44.3	36.3	36.3	38.181	0	304.95	27537000000	231	Bradi1g09729.1.p	Bradi1g09729	1	71;72;73	0	243;277;278	0	3761;6857;6858;7638;7882;10617;12401;12471;14736;14737;17731;17732;17891;18553	38117;38118;38119;74221;74222;74223;74224;74225;74226;74227;74228;74229;74230;74231;74232;74233;74234;74235;74236;74237;74238;74239;74240;74241;74242;74243;74244;82437;82438;82439;82440;82441;82442;82443;82444;82445;82446;82447;82448;85510;85511;85512;85513;85514;85515;85516;85517;85518;85519;85520;85521;85522;85523;85524;85525;85526;85527;85528;85529;85530;85531;85532;85533;119971;119972;119973;…	3459;6347;7051;7284;9841;11369;11434;13529;16300;16450;17067	True;False;False;True;True;False;True;True;True;True;True	51263;51264;51265;51266;103681;103682;103683;103684;103685;103686;103687;103688;103689;103690;103691;103692;103693;103694;103695;103696;103697;103698;103699;103700;103701;103702;103703;103704;103705;114759;114760;114761;114762;114763;114764;114765;114766;114767;114768;114769;114770;114771;114772;114773;114774;114775;114776;114777;114778;114779;114780;114781;114782;114783;114784;114785;114786;1147…	51264;103701;114769;119407;168837;199722;200757;231063;277971;280558;290083
30.7566	30.7445	30.7256	30.5137	30.4982	29.866	29.6857	29.3784	4	4	1	1	13	13	13	36.9	36.9	36.9	53.532	0	183.48	18935000000	221	Bradi3g49590.1.p	Bradi3g49590	1	737;738;739	508;509	209;238;457	48;51	4800;6114;6115;6511;6512;8247;8248;8892;9477;10577;13260;14753;18361;18362;18370;18528;18533	49838;49839;49840;49841;49842;49843;49844;49845;49846;49847;49848;49849;66581;66582;66583;66584;66585;66586;66587;66588;66589;66590;66591;66592;66593;66594;66595;66596;66597;66598;66599;66600;66601;66602;66603;66604;66605;66606;66607;66608;66609;66610;66611;66612;66613;66614;66615;66616;66617;66618;66619;66620;66621;66622;66623;70492;70493;70494;70495;70496;70497;70498;70499;70500;70501;89834;898…	4430;5668;6026;7629;8212;8773;9802;12145;13544;16888;16895;17043;17048	True;True;True;True;True;True;True;True;True;True;True;True;True	67822;67823;67824;67825;67826;67827;67828;67829;67830;67831;67832;67833;67834;93398;93399;93400;93401;93402;93403;93404;93405;93406;93407;93408;93409;93410;93411;93412;93413;93414;93415;93416;93417;93418;93419;93420;93421;93422;93423;93424;93425;93426;93427;93428;93429;93430;93431;93432;93433;93434;93435;93436;93437;93438;93439;93440;93441;98612;98613;98614;98615;98616;98617;98618;98619;98620;986…	67824;93430;98621;125684;137116;149329;168201;213611;231324;287133;287223;289787;289854
32.6463	32.5412	32.6777	32.6185	32.3677	31.8572	31.9754	31.3618	4	4	1	1	31	31	30	51.8	51.8	50.9	84.855	0	323.31	68389000000	469	Bradi3g59020.1.p;Bradi3g59020.4.p;Bradi3g59020.3.p;Bradi3g59020.6.p;Bradi3g59020.5.p;Bradi3g59020.2.p;Bradi3g59020.7.p	Bradi3g59020	1	782;783;784	527;528	179;324;513	177;511	256;257;859;860;3985;3986;4348;4812;5271;5410;5753;6832;7248;7249;7250;8214;8215;8216;8308;8374;8859;8908;9233;9496;9614;10442;10513;11166;11221;12373;14304;17707;17947;17975;18595;18611;18831	2293;2294;2295;2296;2297;2298;2299;2300;2301;2302;2303;2304;2305;2306;2307;2308;2309;2310;2311;2312;2313;2314;2315;2316;2317;2318;2319;2320;2321;2322;2323;2324;2325;2326;2327;2328;2329;9079;9080;9081;9082;9083;9084;9085;9086;9087;9088;9089;9090;9091;9092;9093;9094;9095;9096;9097;9098;40596;40597;40598;40599;40600;40601;40602;40603;40604;40605;40606;40607;40608;40609;40610;40611;44671;44672;44673;…	233;234;789;3674;4004;4442;4868;5004;5333;6323;6698;7602;7685;7749;8184;8228;8540;8792;8906;9678;9741;10340;10392;11341;13123;16278;16503;16526;17107;17122;17323	True;True;True;True;True;True;True;True;True;True;True;True;True;True;True;True;True;True;True;True;True;True;True;True;True;True;True;True;True;True;True	2838;2839;2840;2841;2842;2843;2844;2845;2846;2847;2848;2849;2850;2851;2852;2853;2854;2855;2856;2857;2858;2859;2860;2861;2862;2863;2864;2865;2866;2867;2868;2869;2870;2871;2872;2873;2874;2875;2876;2877;2878;2879;2880;2881;2882;2883;2884;2885;12141;12142;12143;12144;12145;12146;12147;12148;12149;12150;12151;12152;12153;12154;12155;12156;12157;12158;12159;12160;12161;54612;54613;54614;54615;54616;546…	2853;2870;12147;54613;60222;67906;75112;77535;85060;103486;108878;125039;126429;127234;136657;137477;145532;149523;151074;166383;167094;178543;179292;199306;225631;277463;281433;281841;291044;291441;297252
31.7492	31.2689	31.3925	30.6254	29.2847	28.6595	28.9627	28.1753	4	4	1	1	14	14	14	39.1	39.1	39.1	64.377	0	323.31	23460000000	283	Bradi3g59210.1.p;Bradi3g59187.2.p;Bradi3g59187.1.p	Bradi3g59210	1	786;787	530	266;340	335	1957;3079;4010;4011;4410;7823;7824;8449;9004;9318;12766;13949;14119;14120;16029;17256;17257;17258;18995	19529;19530;19531;19532;19533;19534;19535;19536;19537;19538;19539;19540;19541;19542;19543;19544;19545;19546;19547;19548;19549;19550;19551;30864;40824;40825;40826;40827;40828;40829;40830;40831;40832;40833;40834;40835;40836;40837;40838;40839;40840;40841;40842;40843;45963;45964;45965;45966;45967;45968;45969;45970;45971;45972;45973;45974;45975;45976;45977;45978;45979;45980;45981;45982;45983;45984;459…	1771;2821;3698;4065;7231;7814;8318;8621;11706;12783;12951;14728;15864;17474	True;True;True;True;True;True;True;True;True;True;True;True;True;True	26269;26270;26271;26272;26273;26274;26275;26276;26277;26278;26279;26280;26281;26282;26283;26284;26285;26286;26287;26288;26289;26290;26291;41108;54868;54869;54870;54871;54872;54873;54874;54875;54876;54877;54878;54879;54880;54881;54882;54883;54884;54885;54886;54887;62478;62479;62480;62481;62482;62483;62484;62485;62486;62487;62488;62489;62490;62491;62492;62493;62494;62495;62496;62497;62498;62499;625…	26271;41108;54874;62479;118731;129143;139955;147533;206936;222043;223788;251048;269459;299711
33.4053	33.4814	33.5413	33.3608	32.8968	31.9887	31.5234	31.8282	4	4	1	1	22	22	22	44.4	44.4	44.4	53.773	0	323.31	116580000000	543	Bradi3g61060.1.p	Bradi3g61060	1	792;793;794;795	532;533;534	210;332;355;425	174;176;421	1492;1493;2405;3071;3072;3332;5266;5267;5268;7202;7535;7536;7566;7567;7826;8358;9453;9454;10190;10191;11474;11475;11476;13122;15465;15466;18518;19137	15704;15705;15706;15707;15708;15709;15710;15711;15712;15713;15714;15715;15716;15717;15718;15719;15720;15721;15722;15723;15724;15725;15726;15727;15728;15729;15730;15731;15732;15733;15734;24075;24076;24077;24078;24079;24080;24081;24082;24083;24084;24085;24086;24087;24088;24089;24090;24091;24092;24093;24094;24095;24096;24097;24098;30800;30801;30802;30803;30804;30805;30806;30807;30808;30809;30810;337…	1352;1353;2188;2814;3054;4865;6655;6956;6957;6986;7233;7734;8751;8752;9439;9440;10624;10625;12026;14213;17034;17601	True;True;True;True;True;True;True;True;True;True;True;True;True;True;True;True;True;True;True;True;True;True	21379;21380;21381;21382;21383;21384;21385;21386;21387;21388;21389;21390;21391;21392;21393;21394;21395;21396;21397;21398;21399;21400;21401;21402;21403;21404;21405;21406;21407;21408;21409;21410;21411;21412;21413;21414;21415;21416;21417;21418;21419;21420;21421;21422;21423;21424;21425;32065;32066;32067;32068;32069;32070;32071;32072;32073;32074;32075;32076;32077;32078;32079;32080;32081;32082;32083;320…	21394;21415;32078;41039;45172;75062;108423;112979;113009;113430;118759;126952;148956;148965;159187;159188;183032;183048;211540;241563;289721;301700
33.4625	33.6973	33.7462	34.0922	33.6861	33.2504	33.1718	33.4223	4	4	1	1	11	11	11	53.6	53.6	53.6	46.697	0	323.31	162140000000	656	Bradi4g03390.1.p	Bradi4g03390	1	805;806;807;808;809	543;544;545	384;402;403;421;441	95;372;387	33;34;35;36;782;3744;5874;5875;7710;8933;11360;13816;13817;15916;17376;18273;18274;18275;18276	367;368;369;370;371;372;373;374;375;376;377;378;379;380;381;382;383;384;385;386;387;388;389;390;391;392;393;394;395;396;397;398;399;400;401;402;403;404;405;406;407;408;409;410;411;412;413;414;415;416;417;418;419;420;421;422;423;424;425;426;427;428;429;430;8315;37910;37911;37912;37913;37914;37915;37916;37917;37918;37919;37920;37921;37922;37923;37924;37925;37926;37927;37928;37929;37930;37931;37932;…	33;723;3443;5446;7122;8253;10525;12659;14620;15970;16809	True;True;True;True;True;True;True;True;True;True;True	476;477;478;479;480;481;482;483;484;485;486;487;488;489;490;491;492;493;494;495;496;497;498;499;500;501;502;503;504;505;506;507;508;509;510;511;512;513;514;515;516;517;518;519;520;521;522;523;524;525;526;527;528;529;530;531;532;533;534;535;536;537;538;539;540;541;542;543;544;545;546;547;548;549;550;551;552;553;554;555;556;557;558;559;560;561;562;563;564;565;566;567;568;569;570;571;572;573;574;575…	532;11074;50846;86534;116739;137833;181041;220685;249104;271893;285918
32.4219	32.591	32.4988	32.4008	31.7744	31.0519	30.4107	30.9441	4	4	1	1	19	19	19	59.3	59.3	59.3	50.764	0	323.31	68789000000	570	Bradi4g12160.1.p	Bradi4g12160	1	844;845;846;847;848;849;850	569;570	88;109;180;207;268;307;329	134;276	1983;1984;2871;2872;4352;5392;7564;7565;9687;9913;10367;11212;11276;11277;11278;12020;12076;12077;13771;15627;15655;15656;15657;18550;18551;18863;18864;19144;19145	19730;19731;19732;19733;19734;19735;19736;19737;19738;19739;19740;19741;19742;19743;19744;19745;19746;19747;19748;19749;19750;19751;19752;19753;19754;19755;19756;19757;19758;19759;19760;19761;19762;19763;19764;19765;19766;19767;19768;19769;19770;19771;19772;19773;19774;19775;19776;19777;19778;19779;19780;19781;19782;19783;19784;19785;19786;19787;19788;19789;19790;19791;19792;19793;19794;19795;197…	1796;2629;4008;4987;6985;8971;9179;9610;10383;10447;11081;11122;12623;14362;14386;14387;17065;17354;17608	True;True;True;True;True;True;True;True;True;True;True;True;True;True;True;True;True;True;True	26478;26479;26480;26481;26482;26483;26484;26485;26486;26487;26488;26489;26490;26491;26492;26493;26494;26495;26496;26497;26498;26499;26500;26501;26502;26503;26504;26505;26506;26507;26508;26509;26510;26511;26512;26513;26514;26515;26516;26517;26518;26519;26520;26521;26522;26523;26524;26525;26526;26527;26528;26529;26530;26531;26532;26533;26534;26535;26536;26537;26538;26539;26540;26541;26542;26543;265…	26488;38585;60316;77331;113313;152065;154770;165587;179242;180053;193656;195177;219438;243729;244042;244081;290030;297530;301834
29.9556	30.2234	29.9198	30.1334	30.1305	30.3641	30.2014	29.7089	4	4	1	1	11	11	11	46.1	46.1	46.1	53.641	0	189.26	12633000000	138	Bradi4g39350.1.p	Bradi4g39350	1	886;887	0	127;168	0	3311;6119;6786;7985;8127;10555;14210;15691;17782;18010;18011;18483	33441;66662;66663;66664;66665;66666;66667;66668;66669;66670;66671;66672;66673;66674;66675;66676;66677;73661;73662;73663;73664;73665;73666;73667;73668;73669;73670;73671;73672;73673;73674;73675;73676;73677;73678;73679;73680;73681;86979;86980;86981;86982;86983;86984;86985;86986;86987;86988;86989;86990;88391;88392;88393;88394;88395;88396;88397;88398;88399;88400;88401;88402;88403;119367;119368;119369;…	3034;5671;6283;7383;7521;9782;13034;14418;16347;16561;17001	True;True;True;True;True;True;True;True;True;True;True	44714;93494;93495;93496;93497;93498;93499;93500;93501;93502;93503;93504;93505;93506;93507;93508;93509;93510;103006;103007;103008;103009;103010;103011;103012;103013;103014;103015;103016;103017;103018;103019;103020;103021;103022;103023;103024;103025;103026;121585;121586;121587;121588;121589;121590;121591;121592;121593;121594;121595;121596;121597;121598;121599;121600;121601;121602;121603;121604;1216…	44714;93509;103013;121596;123481;167973;224767;244456;279042;282233;289346
33.4609	33.1566	33.1009	32.9806	33.888	33.2442	32.8467	33.0884	4	4	1	1	15	15	14	60.9	60.9	58.3	35.73	0	323.31	128990000000	499	Bradi5g27220.1.p	Bradi5g27220	1	957;958;959	690;691	82;183;262	72;118	330;927;928;1283;1284;1379;1380;3083;3424;3829;7059;7060;8256;8257;8258;11237;11851;13066;13329;15790;17506	3144;3145;3146;3147;3148;3149;3150;3151;3152;3153;3154;3155;3156;3157;3158;3159;3160;3161;3162;3163;3164;3165;3166;3167;3168;9687;9688;9689;9690;9691;9692;9693;9694;9695;9696;9697;9698;9699;9700;9701;9702;9703;9704;9705;9706;9707;9708;9709;9710;9711;9712;9713;9714;9715;9716;9717;9718;13405;13406;13407;13408;13409;13410;13411;13412;13413;13414;13415;13416;13417;13418;13419;13420;13421;13422;13423;…	300;853;1182;1257;2825;3140;3524;6534;7637;10408;10959;11970;12211;14508;16093	True;True;True;True;True;True;True;True;True;True;True;True;True;True;True	4005;4006;4007;4008;4009;4010;4011;4012;4013;4014;4015;4016;4017;4018;4019;4020;4021;4022;4023;4024;4025;4026;4027;4028;4029;4030;4031;4032;4033;4034;4035;4036;4037;4038;4039;4040;4041;12914;12915;12916;12917;12918;12919;12920;12921;12922;12923;12924;12925;12926;12927;12928;12929;12930;12931;12932;12933;12934;12935;12936;12937;12938;12939;12940;12941;12942;12943;12944;12945;12946;12947;12948;1294…	4012;12926;18266;19447;41146;46548;52035;106411;125721;179549;191792;210946;214393;246665;274393
32.4544	32.495	32.4256	32.3854	32.1037	32.1063	32.0363	31.9501	4	4	1	1	41	20	0	71	34.7	0	84.049	0	323.31	61506000000	439	Bradi1g13290.16.p;Bradi1g13290.7.p;Bradi1g13290.5.p;Bradi1g13290.14.p;Bradi1g13290.13.p;Bradi1g13290.12.p;Bradi1g13290.15.p;Bradi1g13290.11.p;Bradi1g13290.10.p;Bradi1g13290.9.p;Bradi1g13290.8.p;Bradi1g13290.17.p;Bradi1g13290.18.p;Bradi1g13290.22.p;Bradi1g13290.21.p;Bradi1g13290.20.p;Bradi1g13290.19.p	Bradi1g13290	0	78;79;80;81;82;83	47;48;49;50;51	74;107;109;332;553;714	9;58;105;208;691	143;144;1120;1191;1192;1724;1725;2393;2670;3067;3068;3111;4262;4307;4308;5151;5180;5354;5506;7078;7079;7102;7103;7104;7105;7106;8727;8755;8811;8812;9261;9406;9407;9798;10965;11703;11704;12066;12067;12392;12560;13145;14333;15544;15624;16256;18196;18480;18622;18891;18892;18893;18935;19105	1322;1323;1324;1325;1326;1327;1328;1329;1330;1331;1332;1333;1334;1335;1336;1337;1338;1339;1340;1341;1342;1343;1344;1345;1346;1347;1348;1349;1350;1351;1352;1353;1354;1355;1356;1357;1358;1359;1360;1361;1362;1363;1364;1365;1366;1367;1368;1369;1370;1371;1372;1373;1374;1375;1376;11844;11845;11846;11847;11848;11849;11850;11851;11852;11853;11854;11855;12628;12629;12630;12631;12632;12633;12634;12635;1263…	126;1030;1101;1102;1564;2176;2439;2811;2851;3929;3971;4756;4784;4949;5095;6546;6563;8064;8089;8141;8142;8567;8705;8706;9074;10161;10833;11114;11360;11519;12040;13150;14285;14359;14937;16737;16999;17133;17381;17421;17576	False;True;True;True;False;False;True;False;True;False;True;False;False;False;False;False;False;True;False;True;True;False;True;True;True;True;False;False;False;True;False;False;True;False;True;True;True;True;False;False;True	1644;1645;1646;1647;1648;1649;1650;1651;1652;1653;1654;1655;1656;1657;1658;1659;1660;1661;1662;1663;1664;1665;1666;1667;1668;1669;1670;1671;1672;1673;1674;1675;1676;1677;1678;1679;1680;1681;1682;1683;1684;1685;1686;1687;1688;1689;1690;1691;1692;1693;1694;1695;1696;1697;1698;1699;1700;1701;1702;1703;1704;1705;1706;1707;1708;1709;1710;1711;1712;1713;1714;1715;1716;1717;1718;1719;1720;1721;1722;1723…	1704;16041;17202;17216;24167;31893;35273;40961;41433;59009;59586;73610;74046;76600;80677;106722;107247;133381;133995;135060;135069;145867;148460;148467;153532;175363;189374;194726;199557;202426;212164;225999;242648;243678;255574;284825;289061;291517;298442;299109;301171
27.3144	27.565	27.7415	27.6076	27.2454	27.3882	27.2824	27.7945	4	4	1	1	6	6	6	11	11	11	96.075	0	40.793	2269300000	51	Bradi1g30247.21.p;Bradi1g30247.3.p;Bradi1g30247.18.p;Bradi1g30247.17.p;Bradi1g30247.16.p;Bradi1g30247.15.p;Bradi1g30247.14.p;Bradi1g30247.13.p;Bradi1g30247.12.p;Bradi1g30247.11.p;Bradi1g30247.10.p;Bradi1g30247.9.p;Bradi1g30247.8.p;Bradi1g30247.7.p;Bradi1g30247.6.p;Bradi1g30247.2.p;Bradi1g30247.5.p;Bradi1g30247.4.p;Bradi1g30247.1.p;Bradi1g30247.19.p;Bradi1g30247.20.p	Bradi1g30247	0					798;8834;8955;12574;12991;16394	8428;8429;8430;8431;8432;8433;8434;8435;8436;8437;8438;96633;96634;96635;96636;96637;96638;96639;96640;96641;96642;96643;98710;98711;98712;98713;98714;98715;98716;98717;98718;98719;98720;98721;143373;143374;143375;143376;143377;143378;143379;148645;148646;148647;148648;148649;148650;148651;148652;182083	734;8164;8274;11533;11910;15067	True;True;True;True;True;True	11221;11222;11223;11224;11225;11226;11227;11228;11229;11230;11231;135318;135319;135320;135321;135322;135323;135324;135325;135326;135327;135328;138566;138567;138568;138569;138570;138571;138572;138573;138574;138575;138576;138577;138578;202554;202555;202556;202557;202558;202559;202560;210171;210172;210173;210174;210175;210176;210177;210178;210179;257378	11224;135322;138574;202557;210176;257378
27.1348	28.9955	28.2154	28.6529		28.4597	29.6144	26.1709	4	3	1	1	24	24	17	34.2	34.2	25.4	108.06	0	200.2	4354500000	99	Bradi1g39167.10.p;Bradi1g39167.9.p;Bradi1g39167.8.p;Bradi1g39167.6.p;Bradi1g39167.1.p;Bradi1g39167.4.p;Bradi1g39167.2.p;Bradi1g39167.7.p;Bradi1g39167.5.p;Bradi1g39167.3.p;Bradi1g39167.12.p;Bradi1g39167.11.p;Bradi1g39167.21.p;Bradi1g39167.20.p;Bradi1g39167.19.p;Bradi1g39167.18.p;Bradi1g39167.17.p;Bradi1g39167.16.p;Bradi1g39167.15.p;Bradi1g39167.14.p;Bradi1g39167.13.p;Bradi2g50380.2.p;Bradi4g27910.…	Bradi1g39167	0					1232;1591;3014;3628;4115;4163;4164;4755;5683;6278;6292;7814;7930;7988;8790;9862;11650;12790;13348;13922;15254;16099;17944;18081	12999;13000;16619;16620;30342;30343;30344;30345;30346;30347;30348;30349;30350;30351;30352;30353;30354;36522;36523;36524;42289;42763;42764;49437;49438;49439;60617;68204;68205;68206;68207;68208;68209;68210;68211;68212;68213;68214;68215;68216;68217;68322;68323;68324;68325;68326;68327;68328;68329;68330;84943;84944;84945;84946;84947;86081;86082;86083;86084;86085;86086;86087;86994;96236;96237;96238;962…	1136;1440;2763;3337;3795;3843;3844;4388;5265;5821;5834;7222;7332;7386;8120;9129;10788;11730;12229;12757;14021;14794;16500;16625	True;True;True;True;True;True;True;True;True;True;True;True;True;True;True;True;True;True;True;True;True;True;True;True	17696;17697;22586;22587;40441;40442;40443;40444;40445;40446;40447;40448;40449;40450;40451;40452;40453;48782;48783;48784;56670;57510;57511;67246;67247;67248;84144;95458;95459;95460;95461;95462;95463;95464;95465;95466;95467;95468;95469;95470;95471;95591;95592;95593;95594;95595;95596;95597;95598;95599;118656;118657;118658;118659;118660;120300;120301;120302;120303;120304;120305;120306;121609;134801;1…	17696;22586;40444;48784;56670;57510;57511;67246;84144;95461;95593;118660;120305;121609;134802;154312;187804;207133;214539;221763;238291;251802;281422;283321
28.957	29.458	29.5783	29.9337	29.0008	29.1307	29.491	29.2189	4	4	1	1	11	11	11	20.4	20.4	20.4	117.43	0	201.26	7937700000	148	Bradi1g64267.15.p;Bradi1g64267.14.p;Bradi1g64267.13.p;Bradi1g64267.12.p;Bradi1g64267.11.p;Bradi1g64267.5.p;Bradi1g64267.4.p;Bradi1g64267.10.p;Bradi1g64267.9.p;Bradi1g64267.2.p;Bradi1g64267.3.p;Bradi1g64267.16.p;Bradi1g64267.17.p;Bradi1g64267.7.p;Bradi1g64267.18.p	Bradi1g64267	0	291		950		2328;2762;5818;11283;11284;12619;13146;14859;16883;17927;17928;18633	23366;23367;23368;23369;23370;23371;23372;23373;23374;23375;23376;23377;23378;23379;23380;23381;23382;27924;61741;61742;61743;61744;61745;61746;61747;61748;61749;61750;61751;61752;127654;127655;127656;127657;127658;127659;127660;127661;127662;127663;143818;143819;143820;143821;143822;143823;143824;143825;143826;143827;143828;143829;143830;143831;143832;143833;143834;143835;143836;143837;143838;14…	2112;2527;5395;10452;11577;12041;13646;15512;16484;16485;17144	True;True;True;True;True;True;True;True;True;True;True	31170;31171;31172;31173;31174;31175;31176;31177;31178;31179;31180;31181;31182;31183;31184;31185;31186;37194;85665;85666;85667;85668;85669;85670;85671;85672;85673;85674;85675;85676;180131;180132;180133;180134;180135;180136;180137;180138;180139;180140;180141;180142;180143;203110;203111;203112;203113;203114;203115;203116;203117;203118;203119;203120;203121;203122;203123;203124;203125;203126;203127;20…	31177;37194;85675;180134;203125;212168;233570;264427;281273;281278;291743
27.8449	27.6269	27.5984	27.8747	27.798		27.2502	27.2127	4	3	1	1	7	7	7	14.3	14.3	14.3	83.42	0	188.22	2186000000	55	Bradi1g76400.16.p;Bradi1g76400.15.p;Bradi1g76400.14.p;Bradi1g76400.10.p;Bradi1g76400.8.p;Bradi1g76400.7.p;Bradi1g76400.6.p;Bradi1g76400.5.p;Bradi1g76400.3.p;Bradi1g76400.2.p;Bradi1g76400.1.p;Bradi1g76400.4.p;Bradi1g76400.13.p;Bradi1g76400.12.p;Bradi1g76400.11.p;Bradi1g76400.9.p	Bradi1g76400	0					1893;8827;13556;14718;16025;17123;18718	18992;18993;18994;96573;96574;96575;96576;96577;96578;96579;96580;96581;153762;153763;153764;153765;153766;153767;153768;153769;153770;153771;153772;153773;153774;153775;153776;153777;153778;153779;153780;153781;153782;163934;163935;163936;163937;163938;163939;163940;163941;178000;178001;178002;178003;178004;178005;178006;189007;206751;206752;206753;206754;206755;206756	1716;8157;12427;13513;14724;15736;17217	True;True;True;True;True;True;True	25544;25545;25546;135255;135256;135257;135258;135259;135260;135261;135262;135263;135264;135265;217075;217076;217077;217078;217079;217080;217081;217082;217083;217084;217085;217086;217087;217088;217089;217090;217091;217092;217093;217094;217095;230719;230720;230721;230722;230723;230724;230725;230726;251032;251033;251034;251035;251036;251037;251038;267351;293076;293077;293078;293079;293080;293081	25546;135256;217082;230724;251033;267351;293079
25.7918	25.983	25.5587	26.0213		25.4334	25.857	25.5448	4	3	1	1	7	7	7	13	13	13	83.921	0	29.814	624890000	40	Bradi2g36370.16.p;Bradi2g36370.9.p;Bradi2g36370.7.p;Bradi2g36370.3.p;Bradi2g36370.15.p;Bradi2g36370.13.p;Bradi2g36370.12.p;Bradi2g36370.11.p;Bradi2g36370.8.p;Bradi2g36370.6.p;Bradi2g36370.4.p;Bradi2g36370.5.p;Bradi2g36370.17.p;Bradi2g36370.14.p;Bradi2g36370.10.p	Bradi2g36370	0					991;5155;6269;6270;10978;17619;18346	10275;10276;10277;10278;10279;10280;10281;10282;10283;10284;10285;10286;10287;10288;10289;10290;53881;53882;53883;53884;68132;68133;68134;68135;68136;68137;68138;124393;124394;124395;124396;124397;124398;124399;195189;195190;202706;202707;202708;202709;202710;202711	913;4760;5812;5813;10172;16200;16873	True;True;True;True;True;True;True	13802;13803;13804;13805;13806;13807;13808;13809;13810;13811;13812;13813;13814;13815;13816;13817;73848;73849;73850;73851;95348;95349;95350;95351;95352;95353;95354;175447;175448;175449;175450;175451;175452;175453;276457;276458;286995;286996;286997;286998;286999;287000	13817;73851;95349;95352;175447;276458;286995
26.3825	26.6649	26.3776		25.5708	25.8398	25.7736		3	3	1	1	7	7	3	6.2	6.2	2.1	142.01	0	30.608	749920000	32	Bradi3g03690.9.p;Bradi3g03690.8.p;Bradi3g03690.6.p;Bradi3g03690.4.p;Bradi3g03690.22.p;Bradi3g03690.21.p;Bradi3g03690.20.p;Bradi3g03690.19.p;Bradi3g03690.18.p;Bradi3g03690.17.p;Bradi3g03690.16.p;Bradi3g03690.15.p;Bradi3g03690.14.p;Bradi3g03690.13.p;Bradi3g03690.12.p;Bradi3g03690.11.p;Bradi3g03690.10.p;Bradi3g03690.1.p	Bradi3g03690	0					227;8423;9101;9994;11071;15783;18465	2075;2076;2077;2078;2079;2080;2081;91455;91456;91457;91458;91459;91460;91461;91462;91463;100688;100689;100690;100691;111877;125215;125216;125217;125218;125219;175147;203996;203997;203998;203999;204000	205;7793;8414;9256;10259;14501;16984	True;True;True;True;True;True;True	2575;2576;2577;2578;2579;2580;2581;128084;128085;128086;128087;128088;128089;128090;128091;128092;141667;141668;141669;141670;156955;176523;176524;176525;176526;176527;246554;288916;288917;288918;288919;288920;288921	2579;128088;141668;156955;176525;246554;288916
28.7703	28.8532	29.1368	29.498	29.3279	29.6826	30.0258	29.6941	4	4	1	1	22	22	22	37.9	37.9	37.9	97.962	0	301.89	7606400000	147	Bradi3g08120.16.p;Bradi3g08120.15.p;Bradi3g08120.14.p;Bradi3g08120.13.p;Bradi3g08120.12.p;Bradi3g08120.11.p;Bradi3g08120.10.p;Bradi3g08120.9.p;Bradi3g08120.8.p;Bradi3g08120.7.p;Bradi3g08120.6.p;Bradi3g08120.18.p;Bradi3g08120.17.p;Bradi3g08120.19.p;Bradi3g08120.20.p	Bradi3g08120	0					121;920;2687;3797;5028;5276;5355;5704;5726;5773;5869;6252;6868;7455;7592;8923;10045;10998;11064;14623;17551;18036	1155;1156;1157;1158;9592;9593;9594;9595;9596;9597;9598;26832;26833;26834;26835;26836;26837;26838;38405;38406;38407;38408;52734;52735;52736;52737;52738;52739;54893;54894;54895;54896;54897;54898;54899;54900;54901;55901;55902;55903;55904;55905;55906;60759;60760;60761;60762;60763;60990;60991;61436;61437;62317;62318;62319;67990;74385;74386;80307;80308;80309;80310;80311;80312;80313;80314;80315;80316;80…	105;846;2456;3494;4638;4873;4950;5286;5308;5351;5441;5795;6355;6886;7010;8243;9302;10189;10252;13423;16136;16584	True;True;True;True;True;True;True;True;True;True;True;True;True;True;True;True;True;True;True;True;True;True	1467;1468;1469;1470;12752;12753;12754;12755;12756;12757;12758;12759;35604;35605;35606;35607;35608;35609;35610;51599;51600;51601;51602;72223;72224;72225;72226;72227;72228;72229;75178;75179;75180;75181;75182;75183;75184;75185;75186;75187;76723;76724;76725;76726;76727;76728;84313;84314;84315;84316;84317;84646;84647;85220;85221;86502;86503;86504;95150;103930;103931;111857;111858;111859;111860;111861;…	1467;12753;35605;51600;72224;75180;76723;84313;84647;85221;86504;95150;103931;111857;114059;137639;157456;175787;176451;229393;274904;282642
28.5096	29.067	28.8699	28.8328	26.879	27.1736	28.1504	27.5266	4	4	1	1	17	17	6	27.7	27.7	10.1	108.1	0	109.75	4254600000	79	Bradi3g28930.6.p;Bradi3g28930.5.p;Bradi3g28930.4.p;Bradi3g28930.3.p;Bradi3g28930.2.p;Bradi3g28930.8.p;Bradi3g28930.11.p;Bradi3g28930.9.p;Bradi3g28930.10.p;Bradi3g28930.7.p;Bradi3g28930.17.p;Bradi3g28930.16.p;Bradi3g28930.15.p;Bradi3g28930.14.p;Bradi3g28930.13.p;Bradi3g28930.12.p;Bradi3g28930.18.p	Bradi3g28930	0					1757;3188;3210;3894;4132;6024;6197;6566;7255;7597;9041;11740;14730;14921;15756;17786;18350	18035;18036;18037;18038;18039;18040;31981;31982;31983;32281;32282;32283;32284;32285;32286;32287;39657;39658;39659;39660;39661;42371;42372;42373;42374;42375;42376;42377;42378;42379;42380;42381;42382;64066;67453;67454;67455;71093;71094;71095;71096;71097;71098;71099;71100;78182;78183;78184;81961;99995;134474;164072;164073;164074;164075;164076;164077;164078;164079;164080;164081;164082;166497;166498;1…	1593;2922;2942;3587;3812;5585;5743;6079;6703;7015;8354;10865;13523;13704;14479;16351;16877	True;True;True;True;True;True;True;True;True;True;True;True;True;True;True;True;True	24400;24401;24402;24403;24404;24405;42676;42677;42678;43120;43121;43122;43123;43124;43125;43126;53272;53273;53274;53275;53276;56762;56763;56764;56765;56766;56767;56768;56769;56770;56771;56772;56773;89087;94465;94466;94467;94468;99492;99493;99494;99495;99496;99497;99498;99499;108943;108944;108945;114126;140624;190068;230993;230994;230995;230996;230997;230998;230999;231000;231001;231002;231003;2344…	24404;42678;43125;53275;56771;89087;94467;99498;108945;114126;140624;190068;230995;234490;245684;279118;287032
33.3538	33.8344	33.705	33.6966	33.4863	34.336	34.4262	34.2003	4	4	1	1	48	48	2	70	70	2.4	94.028	0	323.31	177500000000	1347	Bradi3g44175.9.p;Bradi3g44175.8.p;Bradi3g44175.7.p;Bradi3g44175.6.p;Bradi3g44175.5.p;Bradi3g44175.4.p;Bradi3g44175.3.p;Bradi3g44175.2.p;Bradi3g44160.9.p;Bradi3g44160.8.p;Bradi3g44160.7.p;Bradi3g44160.6.p;Bradi3g44160.5.p;Bradi3g44160.4.p;Bradi3g44160.3.p;Bradi3g44160.2.p;Bradi3g44175.11.p;Bradi3g44160.10.p;Bradi3g44175.10.p;Bradi3g44160.1.p;Bradi3g44175.14.p;Bradi3g44175.13.p;Bradi3g44160.11.p;Br…	Bradi3g44175	0	713;714;715;716;717;718;719;720		22;88;189;322;335;336;550;682		292;1219;1220;2232;2293;2865;3191;3192;3518;4170;4171;4877;4878;4879;5913;5921;6531;6604;6719;6720;6721;7583;7584;8575;8576;8797;8901;9416;9624;10747;10764;11731;11732;11782;12331;12356;12357;12689;12690;13083;13107;13344;13442;13443;13938;14388;15432;15433;15446;16592;17060;17368;17369;17439;17440;17685;17686;19067	2684;2685;2686;2687;2688;2689;2690;2691;2692;2693;2694;2695;2696;2697;2698;2699;2700;2701;2702;2703;2704;2705;2706;12909;12910;12911;12912;12913;12914;12915;12916;12917;12918;12919;12920;12921;12922;12923;12924;12925;12926;12927;12928;12929;12930;12931;12932;12933;12934;12935;12936;12937;12938;12939;12940;12941;12942;12943;12944;12945;12946;12947;22084;22085;22086;22087;22088;22089;22090;22091;22…	264;1125;2028;2083;2623;2925;3230;3850;4504;4505;5482;5489;6045;6116;6224;6225;7002;7003;7927;7928;8127;8221;8715;8915;9966;9981;10859;10860;10903;11308;11328;11639;11987;12011;12225;12318;12319;12772;13201;14184;14196;15243;15678;15963;16027;16028;16259;17539	True;True;True;True;True;True;True;True;True;True;True;True;True;True;True;True;True;True;True;True;True;True;True;True;True;True;True;True;True;True;True;True;True;True;True;True;True;True;True;True;True;True;True;True;True;True;True;True	3330;3331;3332;3333;3334;3335;3336;3337;3338;3339;3340;3341;3342;3343;3344;3345;3346;3347;3348;3349;3350;3351;3352;3353;3354;3355;3356;3357;3358;3359;3360;3361;3362;3363;3364;3365;3366;3367;3368;3369;3370;3371;17578;17579;17580;17581;17582;17583;17584;17585;17586;17587;17588;17589;17590;17591;17592;17593;17594;17595;17596;17597;17598;17599;17600;17601;17602;17603;17604;17605;17606;17607;17608;176…	3358;17616;29427;30254;38490;42776;47530;57577;68691;68701;87002;87150;99020;99842;101377;101384;113943;113961;131342;131347;134876;137257;148670;151205;170516;172235;189930;189951;190740;198448;199052;204255;211041;211299;214519;215780;215781;221907;226504;241010;241231;260076;266367;271669;273282;273287;277266;300677
27.5669	27.6984	27.9764	27.6946	27.8082	27.8356	27.8056	28.8684	4	4	1	1	14	14	14	25.5	25.5	25.5	84.111	0	64.556	2990200000	64	Bradi3g48580.15.p;Bradi3g48580.12.p;Bradi3g48580.11.p;Bradi3g48580.10.p;Bradi3g48580.8.p;Bradi3g48580.7.p;Bradi3g48580.6.p;Bradi3g48580.5.p;Bradi3g48580.1.p;Bradi3g48580.19.p;Bradi3g48580.17.p;Bradi3g48580.9.p;Bradi3g48580.4.p;Bradi3g48580.13.p;Bradi3g48580.16.p;Bradi3g48580.14.p;Bradi3g48580.20.p;Bradi3g48580.18.p;Bradi3g48580.23.p;Bradi3g48580.22.p;Bradi3g48580.21.p	Bradi3g48580	0					325;326;3432;3604;3805;6821;9867;10672;13646;14420;14690;16143;16716;16861	3100;3101;3102;3103;3104;3105;3106;3107;3108;3109;3110;3111;3112;34821;34822;34823;36277;36278;36279;36280;36281;38554;38555;73963;73964;109901;109902;109903;109904;109905;109906;109907;120478;120479;120480;120481;120482;120483;120484;154500;154501;154502;161087;161088;161089;161090;161091;161092;163684;179012;185217;185218;185219;185220;185221;185222;185223;185224;185225;185226;185227;185228;186…	295;296;3148;3314;3502;6312;9134;9895;12504;13232;13486;14834;15358;15490	True;True;True;True;True;True;True;True;True;True;True;True;True;True	3953;3954;3955;3956;3957;3958;3959;3960;3961;3962;3963;3964;3965;46625;46626;46627;48463;48464;48465;48466;48467;51809;51810;103407;103408;154347;154348;154349;154350;154351;154352;154353;169476;169477;169478;169479;169480;169481;169482;218118;218119;218120;226870;226871;226872;226873;226874;226875;230407;252464;262279;262280;262281;262282;262283;262284;262285;262286;262287;262288;262289;262290;2…	3955;3962;46625;48464;51810;103408;154347;169479;218118;226871;230407;252464;262286;264189
30.2557	30.5711	30.5117	30.5701	26.1046	29.4558	29.1465	29.6522	4	4	1	1	22	22	22	42.7	42.7	42.7	75.882	0	252.98	12264000000	178	Bradi3g49250.2.p;Bradi3g49250.3.p;Bradi3g49250.4.p;Bradi3g49250.10.p;Bradi3g49250.9.p;Bradi3g49250.8.p;Bradi3g49250.7.p;Bradi3g49250.6.p;Bradi3g49250.5.p;Bradi3g49260.1.p;Bradi3g47110.1.p;Bradi3g49270.1.p;Bradi3g49280.1.p;Bradi3g48840.1.p;Bradi5g15830.1.p;Bradi3g47120.1.p	Bradi3g49250	0					864;1198;1784;2099;2421;2870;4059;5214;5492;7845;8644;9720;9758;10832;10855;14987;16154;16458;16766;17131;17291;17696	9124;9125;9126;9127;9128;12672;12673;12674;12675;12676;12677;12678;12679;12680;18271;20869;20870;20871;20872;20873;20874;20875;20876;20877;20878;20879;24295;24296;24297;24298;24299;24300;24301;24302;24303;24304;24305;24306;24307;24308;24309;24310;24311;24312;24313;24314;24315;28983;41303;41304;41305;41306;41307;41308;41309;41310;41311;41312;41313;41314;54276;54277;54278;54279;54280;54281;54282;54…	793;1106;1619;1908;2203;2628;3745;4815;5081;7251;7987;9002;9038;10045;10067;13765;14845;15126;15405;15744;15889;16269	True;True;True;True;True;True;True;True;True;True;True;True;True;True;True;True;True;True;True;True;True;True	12189;12190;12191;12192;12193;12194;17255;17256;17257;17258;17259;17260;17261;17262;17263;24683;27905;27906;27907;27908;27909;27910;27911;27912;27913;27914;27915;27916;27917;27918;32401;32402;32403;32404;32405;32406;32407;32408;32409;32410;32411;32412;32413;32414;32415;32416;32417;32418;32419;32420;32421;32422;32423;32424;32425;32426;32427;38584;55470;55471;55472;55473;55474;55475;55476;55477;554…	12192;17255;24683;27911;32425;38584;55480;74342;80551;118980;132076;152457;153064;173514;173758;235492;252789;258043;262964;267419;270345;277367
28.1963	27.8748	28.4732	28.5861	28.0128	28.5197	28.8048	27.8861	4	4	1	1	21	21	20	30.4	30.4	29.8	118.23	0	107.6	3703700000	126	Bradi3g58166.15.p;Bradi3g58166.13.p;Bradi3g58166.10.p;Bradi3g58166.9.p;Bradi3g58166.8.p;Bradi3g58166.1.p;Bradi3g58166.5.p;Bradi3g58166.4.p;Bradi3g58166.3.p;Bradi3g58166.18.p;Bradi3g58166.17.p;Bradi3g58166.14.p;Bradi3g58166.11.p;Bradi3g58166.7.p;Bradi3g58166.6.p;Bradi3g58166.2.p;Bradi3g58166.21.p;Bradi3g58166.20.p;Bradi3g58166.19.p;Bradi3g58166.16.p;Bradi3g58166.12.p	Bradi3g58166	0					1029;2042;2116;2663;2784;3076;3249;4341;5688;7585;8556;8577;11141;11430;13890;16011;17952;17998;18119;18775;18945	10726;10727;10728;10729;10730;10731;10732;10733;10734;10735;10736;10737;10738;10739;10740;20317;21028;21029;21030;21031;21032;21033;21034;21035;21036;21037;26593;26594;28065;28066;28067;28068;28069;28070;28071;28072;28073;28074;28075;28076;28077;28078;28079;28080;28081;28082;28083;30842;30843;32740;32741;44608;60631;60632;60633;60634;60635;60636;60637;60638;60639;81843;81844;81845;81846;81847;818…	943;1851;1924;2432;2548;2818;2978;3998;5270;7004;7910;7929;10317;10589;12727;14710;16505;16549;16662;17270;17431	True;True;True;True;True;True;True;True;True;True;True;True;True;True;True;True;True;True;True;True;True	14441;14442;14443;14444;14445;14446;14447;14448;14449;14450;14451;14452;14453;14454;14455;14456;14457;27194;28094;28095;28096;28097;28098;28099;28100;28101;28102;28103;35240;35241;37370;37371;37372;37373;37374;37375;37376;37377;37378;37379;37380;37381;37382;37383;37384;37385;37386;37387;37388;37389;37390;37391;37392;37393;37394;37395;41085;41086;43714;43715;60122;84159;84160;84161;84162;84163;841…	14450;27194;28103;35241;37395;41086;43714;60122;84162;113967;131040;131369;178054;182046;221385;250939;281547;282070;283709;296618;299208
36.0108	35.9097	35.9343	35.8915	35.981	35.8028	35.718	35.6229	4	4	1	1	47	47	26	73.3	73.3	41.4	84.694	0	323.31	764030000000	2795	Bradi4g01200.9.p;Bradi4g01200.8.p;Bradi4g01200.7.p;Bradi4g01200.6.p;Bradi4g01200.5.p;Bradi4g01200.4.p;Bradi4g01200.2.p;Bradi4g01200.1.p;Bradi4g01200.3.p;Bradi4g01200.10.p;Bradi4g01200.11.p;Bradi4g01200.15.p;Bradi4g01200.12.p;Bradi4g01200.13.p;Bradi4g01200.14.p	Bradi4g01200	0	79;80;81;82;83;801;802;803;804	47;48;50;51;537;538;539;540;541	74;97;107;109;331;557;708;718;750	9;58;105;122;208;695;703;706;745	143;144;570;1121;1181;1182;1724;1725;2393;2671;3067;3068;3069;3122;4262;4311;4312;4313;5151;5180;5354;5506;5917;7078;7079;7102;7103;7104;7105;7106;8723;8724;8725;8755;8809;8810;9261;9404;9405;9493;9821;9822;9823;10069;10964;11703;11704;11705;11706;12066;12067;12392;12558;12559;13145;14333;15624;16257;18195;18481;18482;18891;18892;18893;18935;19106;19107;19117;19118;19119	1322;1323;1324;1325;1326;1327;1328;1329;1330;1331;1332;1333;1334;1335;1336;1337;1338;1339;1340;1341;1342;1343;1344;1345;1346;1347;1348;1349;1350;1351;1352;1353;1354;1355;1356;1357;1358;1359;1360;1361;1362;1363;1364;1365;1366;1367;1368;1369;1370;1371;1372;1373;1374;1375;1376;6001;11856;11857;11858;11859;11860;11861;11862;11863;11864;11865;11866;11867;11868;11869;11870;11871;11872;11873;11874;11875…	126;521;1031;1091;1092;1564;2176;2440;2811;2812;2862;3929;3974;4756;4784;4949;5095;5485;6546;6563;8062;8089;8139;8140;8567;8703;8704;8789;9093;9326;10160;10833;10834;11114;11360;11517;11518;12040;13150;14359;14938;16736;17000;17381;17421;17577;17585	True;True;True;True;True;True;True;True;True;True;True;True;True;True;True;True;True;True;True;True;True;True;True;True;True;True;True;True;True;True;True;True;True;True;True;True;True;True;True;True;True;True;True;True;True;True;True	1644;1645;1646;1647;1648;1649;1650;1651;1652;1653;1654;1655;1656;1657;1658;1659;1660;1661;1662;1663;1664;1665;1666;1667;1668;1669;1670;1671;1672;1673;1674;1675;1676;1677;1678;1679;1680;1681;1682;1683;1684;1685;1686;1687;1688;1689;1690;1691;1692;1693;1694;1695;1696;1697;1698;1699;1700;1701;1702;1703;1704;1705;1706;1707;1708;1709;1710;1711;1712;1713;1714;1715;1716;1717;1718;1719;1720;1721;1722;1723…	1704;7985;16092;17079;17100;24167;31893;35334;40961;41005;41575;59009;59659;73610;74046;76600;80677;87099;106722;107247;133319;133995;134993;135028;145867;148329;148415;149451;153772;157761;175312;189374;189486;194726;199557;201868;202362;212164;225999;243678;255705;284814;289166;298442;299109;301190;301337
32.4441	34.0437	33.5145	33.8793	32.7686	33.6878	34.1755	32.6986	4	4	1	1	25	25	16	77.3	77.3	46.5	46.421	0	323.31	148700000000	649	Bradi4g09125.10.p;Bradi4g09125.2.p;Bradi4g09125.4.p;Bradi4g09125.5.p;Bradi4g09125.19.p;Bradi4g09125.17.p;Bradi4g09125.13.p;Bradi4g09125.12.p;Bradi4g09125.9.p;Bradi4g09125.8.p;Bradi4g09125.7.p;Bradi4g09125.1.p;Bradi4g09125.6.p;Bradi4g09125.11.p;Bradi4g09125.15.p;Bradi4g09125.14.p;Bradi4g09125.20.p;Bradi4g09125.18.p;Bradi4g09125.16.p;Bradi4g09125.21.p;Bradi4g09125.22.p	Bradi4g09125	0	831;832;833;834;835;838;839;840	561;562;563	95;127;133;134;167;344;362;375	98;331;393	2877;2878;3768;6064;6065;6168;6169;6744;6822;6891;8970;9796;9804;10751;10752;10753;10754;11691;11840;11841;11988;11993;11994;12288;12451;12452;12453;14323;14583;17805;17878;18590;18973;18974	29061;29062;29063;29064;29065;29066;29067;29068;29069;29070;29071;29072;29073;29074;38165;38166;38167;38168;38169;38170;38171;38172;66191;66192;66193;66194;66195;66196;66197;66198;66199;66200;66201;66202;66203;66204;66205;66206;67185;67186;67187;67188;67189;67190;67191;67192;67193;67194;67195;67196;67197;67198;67199;67200;67201;67202;67203;67204;67205;67206;67207;67208;67209;72811;72812;72813;728…	2633;3466;5619;5620;5715;6246;6313;6375;8287;9072;9079;9970;9971;10822;10951;11059;11062;11270;11416;13140;13386;16368;16438;17102;17458	True;True;True;True;True;True;True;True;True;True;True;True;True;True;True;True;True;True;True;True;True;True;True;True;True	38731;38732;38733;38734;38735;38736;38737;38738;38739;38740;38741;38742;38743;38744;38745;38746;38747;38748;38749;38750;38751;51313;51314;51315;51316;51317;51318;51319;51320;51321;92932;92933;92934;92935;92936;92937;92938;92939;92940;92941;92942;92943;92944;92945;92946;92947;92948;92949;92950;92951;92952;94143;94144;94145;94146;94147;94148;94149;94150;94151;94152;94153;94154;94155;94156;94157;941…	38731;51317;92941;92951;94148;101747;103411;104245;139535;153530;153598;170638;170687;188806;191722;193270;193334;197906;200587;225935;228778;279366;280384;291009;299430
32.8936	33.7124	33.3193	33.4721	32.6677	34.1078	34.0686	34.3438	4	4	1	1	22	22	22	63.8	63.8	63.8	49.228	0	323.31	154540000000	529	Bradi4g12750.3.p;Bradi4g12750.2.p;Bradi1g06870.6.p;Bradi1g06870.5.p;Bradi1g06870.4.p;Bradi1g06870.3.p;Bradi1g06870.1.p;Bradi1g06861.4.p;Bradi1g06861.3.p;Bradi1g06861.2.p;Bradi1g06861.1.p;Bradi1g06851.6.p;Bradi1g06851.5.p;Bradi1g06851.3.p;Bradi0012s00100.1.p;Bradi1g65725.4.p;Bradi1g65725.3.p;Bradi1g65725.2.p	Bradi4g12750	0	0;1;2;3	0	102;264;392;398	262	1655;3779;4319;5233;5336;6521;6810;7223;8342;11100;12034;12035;12686;12687;13074;13722;13937;15449;15467;15528;16090;17078;17079;17080;18672;19204	17148;17149;17150;17151;17152;17153;17154;17155;17156;17157;17158;17159;17160;17161;17162;17163;17164;17165;17166;17167;17168;17169;38252;38253;38254;44348;44349;44350;44351;44352;44353;44354;44355;44356;44357;44358;44359;44360;44361;54499;54500;54501;54502;54503;54504;55613;55614;55615;55616;55617;55618;55619;70595;70596;70597;70598;70599;70600;70601;70602;70603;70604;70605;70606;70607;70608;706…	1498;3476;3980;4833;4931;6035;6302;6674;7718;10284;11092;11637;11978;12576;12771;14199;14214;14269;14785;15696;17177;17664	True;True;True;True;True;True;True;True;True;True;True;True;True;True;True;True;True;True;True;True;True;True	23307;23308;23309;23310;23311;23312;23313;23314;23315;23316;23317;23318;23319;23320;23321;23322;23323;23324;23325;23326;23327;23328;23329;23330;51410;51411;51412;59765;59766;59767;59768;59769;59770;59771;59772;59773;59774;59775;59776;59777;59778;59779;59780;59781;74688;74689;74690;74691;74692;74693;74694;74695;74696;76327;76328;76329;76330;76331;76332;76333;98770;98771;98772;98773;98774;98775;987…	23329;51410;59768;74694;76329;98782;103350;108607;126745;176902;194244;204109;210980;218965;221902;241334;241587;242365;251706;266572;292566;302537
34.8061	34.6558	34.9452	35.1982	34.4742	34.9582	35.0177	34.8065	4	4	1	1	21	21	20	64.7	64.7	62.6	41.397	0	323.31	366150000000	2173	Bradi4g24367.8.p;Bradi4g24367.6.p;Bradi4g24367.5.p;Bradi4g24367.1.p;Bradi4g24367.4.p;Bradi4g24367.13.p;Bradi4g24367.12.p;Bradi4g24367.11.p;Bradi4g24367.7.p;Bradi4g24367.19.p;Bradi4g24367.17.p;Bradi4g24367.20.p;Bradi4g24367.15.p;Bradi4g24367.14.p;Bradi4g24367.21.p;Bradi4g24367.16.p;Bradi4g24367.10.p;Bradi4g24367.3.p;Bradi4g24367.2.p;Bradi4g24367.18.p;Bradi4g24367.9.p	Bradi4g24367	0	862;863	592;593;594;595	62;260	143;212;216;337	1269;1442;1927;3787;3790;6759;6760;7053;7054;8959;9410;10150;13018;13173;13994;15985;16219;16220;16649;16661;16662;18357;18358;18607;18608	13317;13318;13319;13320;13321;13322;13323;13324;13325;13326;13327;13328;15068;15069;15070;15071;15072;15073;15074;15075;15076;15077;19288;19289;19290;19291;19292;19293;19294;19295;19296;19297;19298;19299;19300;19301;19302;19303;19304;19305;19306;19307;19308;19309;19310;19311;19312;19313;19314;19315;19316;19317;19318;19319;19320;38320;38321;38322;38323;38324;38325;38326;38327;38328;38329;38330;383…	1168;1305;1744;3484;3487;6260;6529;8278;8709;9402;11936;12064;12828;14687;14906;14907;15296;15308;16884;16885;17119	True;True;True;True;True;True;True;True;True;True;True;True;True;True;True;True;True;True;True;True;True	18099;18100;18101;18102;18103;18104;18105;18106;18107;18108;18109;18110;18111;18112;18113;18114;18115;20418;20419;20420;20421;20422;20423;20424;20425;20426;20427;25944;25945;25946;25947;25948;25949;25950;25951;25952;25953;25954;25955;25956;25957;25958;25959;25960;25961;25962;25963;25964;25965;25966;25967;25968;25969;25970;25971;25972;25973;25974;25975;25976;25977;25978;25979;25980;25981;25982;259…	18113;20424;25965;51512;51536;102248;106248;139125;148581;158702;210344;212514;222481;250306;254139;254496;261151;261355;287063;287073;291348
33.4153	33.0372	33.0548	32.8463	33.6925	33.3681	33.2064	33.4656	4	4	1	1	7	7	2	45.8	45.8	15	17.129	0	323.31	127330000000	614	Bradi4g30470.1.p;Bradi1g30940.1.p;Bradi4g38540.1.p;Bradi1g68940.1.p;Bradi1g67545.2.p;Bradi1g56230.1.p;Bradi1g27095.1.p;Bradi3g03957.2.p;Bradi3g03957.8.p;Bradi3g15350.1.p;Bradi3g04730.7.p;Bradi1g32860.23.p;Bradi1g32860.22.p;Bradi1g32860.21.p;Bradi1g32860.20.p;Bradi1g32860.19.p;Bradi1g32860.18.p;Bradi1g32860.17.p;Bradi1g32860.16.p;Bradi3g52300.1.p;Bradi3g03957.7.p;Bradi3g03957.6.p;Bradi1g32860.15.p…	Bradi4g30470	0					4236;4237;4382;4996;8753;16148;16169	43497;43498;43499;43500;43501;43502;43503;43504;43505;43506;43507;43508;43509;43510;43511;43512;43513;43514;43515;43516;43517;43518;43519;43520;43521;43522;45742;45743;45744;45745;45746;45747;45748;45749;45750;45751;45752;45753;45754;45755;45756;45757;45758;45759;45760;45761;45762;45763;45764;45765;45766;45767;45768;45769;52316;52317;52318;52319;52320;52321;52322;52323;52324;52325;52326;52327;523…	3909;3910;4037;4607;8087;14839;14859	True;True;True;True;True;True;True	58508;58509;58510;58511;58512;58513;58514;58515;58516;58517;58518;58519;58520;58521;58522;58523;58524;58525;58526;58527;58528;58529;58530;58531;58532;58533;58534;58535;58536;58537;58538;58539;58540;58541;58542;58543;58544;58545;58546;58547;58548;58549;58550;58551;58552;58553;58554;58555;58556;58557;58558;58559;58560;58561;58562;58563;58564;58565;58566;58567;58568;58569;58570;58571;58572;62151;621…	58522;58549;62156;71642;133768;252669;252910
27.0462	27.034	27.0321		26.228	26.3306		26.4125	3	3	1	1	5	5	5	12.9	12.9	12.9	73.459	0	17.207	1188500000	26	Bradi4g45310.7.p;Bradi4g45310.14.p;Bradi4g45310.13.p;Bradi4g45310.12.p;Bradi4g45310.11.p;Bradi4g45310.10.p;Bradi4g45310.2.p;Bradi4g45310.9.p;Bradi4g45310.1.p;Bradi4g45310.8.p;Bradi4g45310.21.p;Bradi4g45310.17.p;Bradi4g45310.16.p;Bradi4g45310.3.p;Bradi4g45310.20.p;Bradi4g45310.19.p;Bradi4g45310.18.p;Bradi4g45310.15.p	Bradi4g45310	0					2901;5718;7346;15016;15349	29255;29256;29257;29258;29259;29260;29261;29262;29263;29264;60891;60892;60893;60894;60895;60896;60897;60898;60899;60900;60901;60902;79070;167507;167508;170210;170211	2655;5300;6787;13793;14111	True;True;True;True;True	38987;38988;38989;38990;38991;38992;38993;38994;38995;38996;84510;84511;84512;84513;84514;84515;84516;84517;84518;84519;84520;84521;110007;235933;235934;239230;239231	38993;84514;110007;235934;239230
35.9169	35.5714	35.6916	35.8121	35.8464	35.6981	35.3504	35.8521	4	4	1	1	24	24	24	64.5	64.5	64.5	34.58	0	323.31	652150000000	1134	Bradi1g56580.1.p;Bradi1g56580.2.p;Bradi1g56580.3.p	Bradi1g56580	0	0	214;215;216;217;218;219;220;221;222;223;224	0	111;121;136;152;173;200;226;230;256;290;304	2841;2842;5399;5400;5483;6254;6655;6656;6657;6658;6659;7295;7296;7372;7439;7440;8762;9269;11429;11518;11519;11520;11521;12322;12323;12329;13048;13560;13561;14012;14868;14869;17775	28646;28647;28648;28649;28650;28651;28652;28653;28654;28655;28656;28657;28658;28659;28660;28661;28662;28663;28664;28665;28666;28667;28668;28669;28670;28671;28672;28673;28674;28675;28676;28677;28678;28679;28680;28681;28682;28683;28684;28685;28686;28687;28688;28689;28690;28691;28692;28693;28694;28695;28696;28697;28698;28699;28700;28701;28702;28703;28704;28705;28706;28707;28708;28709;28710;28711;563…	2600;4994;5073;5797;6165;6166;6167;6738;6739;6811;6872;8095;8574;10588;10663;10664;10665;11300;11306;11952;12431;12846;13655;16341	True;True;True;True;True;True;True;True;True;True;True;True;True;True;True;True;True;True;True;True;True;True;True;True	38142;38143;38144;38145;38146;38147;38148;38149;38150;38151;38152;38153;38154;38155;38156;38157;38158;38159;38160;38161;38162;38163;38164;38165;38166;38167;38168;38169;38170;38171;38172;38173;38174;38175;38176;38177;38178;38179;38180;38181;38182;38183;38184;38185;38186;38187;38188;38189;38190;38191;38192;38193;38194;38195;38196;38197;38198;38199;38200;38201;38202;38203;38204;38205;38206;38207;382…	38152;77395;79791;95171;100499;100620;100654;109412;109442;110254;111420;134347;146003;182009;183563;184045;184226;198290;198387;210590;217154;222775;233740;278929
35.3072	35.0996	35.1822	35.0608	35.4507	35.3607	35.35	35.5558	4	4	1	1	23	23	23	85.6	85.6	85.6	21.106	0	323.31	479440000000	903	Bradi2g07940.4.p;Bradi2g07940.2.p;Bradi2g07940.1.p;Bradi2g07940.5.p	Bradi2g07940	0	0	305;306;307;308;309;310;311	0	61;62;129;135;139;141;165	17;597;3686;3687;4015;4036;4037;4048;4084;4085;4380;5678;8198;8249;9096;9216;9221;11646;14578;14579;14724;14725;16819;16820;17603;18193;18194	143;144;145;146;147;148;149;150;151;152;153;154;6247;6248;6249;6250;6251;6252;6253;6254;6255;6256;6257;6258;6259;37352;37353;37354;37355;37356;37357;37358;37359;37360;37361;37362;37363;37364;37365;37366;37367;37368;37369;37370;37371;37372;37373;37374;37375;37376;37377;37378;37379;37380;37381;37382;37383;37384;37385;37386;37387;37388;37389;37390;37391;37392;37393;37394;37395;37396;37397;37398;3739…	17;547;3390;3702;3722;3723;3734;3767;4035;5260;7587;7630;8409;8524;8528;10784;13381;13382;13518;13519;15451;16184;16735	True;True;True;True;True;True;True;True;True;True;True;True;True;True;True;True;True;True;True;True;True;True;True	155;156;157;158;159;160;161;162;163;164;165;166;167;168;169;170;171;172;173;174;175;176;177;178;179;180;181;182;183;184;185;186;187;188;8282;8283;8284;8285;8286;8287;8288;8289;8290;8291;8292;8293;8294;8295;50107;50108;50109;50110;50111;50112;50113;50114;50115;50116;50117;50118;50119;50120;50121;50122;50123;50124;50125;50126;50127;50128;50129;50130;50131;50132;50133;50134;50135;50136;50137;50138;5…	158;8292;50130;54927;55134;55140;55255;55809;62146;83927;124893;125686;141593;143125;143230;187721;228665;228680;230909;230932;263604;276163;284643
35.0491	35.0794	34.95	35.5399	35.4325	35.1367	35.4089	35.2649	4	4	1	1	7	7	7	52	52	52	20.634	0	323.31	482790000000	785	Bradi3g43070.1.p;Bradi3g43070.4.p	Bradi3g43070	0	0	500	0	78	713;714;6606;7479;7480;7724;9143;9850	7507;7508;7509;7510;7511;7512;7513;7514;7515;7516;7517;7518;7519;7520;7521;7522;7523;7524;7525;7526;7527;7528;7529;7530;7531;7532;7533;7534;7535;7536;7537;7538;7539;7540;7541;7542;7543;7544;7545;7546;7547;7548;7549;7550;7551;7552;7553;7554;7555;7556;7557;7558;7559;7560;7561;7562;7563;7564;7565;7566;7567;7568;7569;7570;7571;7572;7573;7574;7575;7576;7577;7578;7579;7580;7581;7582;7583;7584;7585;7586…	659;660;6118;6907;7135;8453;9118	True;True;True;True;True;True;True	9856;9857;9858;9859;9860;9861;9862;9863;9864;9865;9866;9867;9868;9869;9870;9871;9872;9873;9874;9875;9876;9877;9878;9879;9880;9881;9882;9883;9884;9885;9886;9887;9888;9889;9890;9891;9892;9893;9894;9895;9896;9897;9898;9899;9900;9901;9902;9903;9904;9905;9906;9907;9908;9909;9910;9911;9912;9913;9914;9915;9916;9917;9918;9919;9920;9921;9922;9923;9924;9925;9926;9927;9928;9929;9930;9931;9932;9933;9934;9935…	9910;10005;99893;112207;116944;142312;154049
34.9855	34.8803	35.1226	34.8288	34.7212	34.0427	34.0466	33.7736	4	4	1	1	13	13	13	53.1	53.1	53.1	24.491	0	323.31	333790000000	527	Bradi1g47140.1.p	Bradi1g47140	0	0	148;149;150;151	0	91;171;208;209	555;556;5651;5652;6861;6862;13114;14837;14838;15266;15267;16393;16984;16985;19034;19035	5861;5862;5863;5864;5865;5866;5867;5868;5869;5870;5871;5872;5873;5874;5875;5876;5877;5878;5879;5880;5881;5882;5883;5884;5885;5886;5887;5888;5889;5890;5891;5892;5893;5894;5895;5896;5897;5898;5899;5900;60159;60160;60161;60162;60163;60164;60165;60166;60167;60168;60169;60170;60171;60172;60173;60174;60175;60176;60177;60178;60179;60180;60181;60182;60183;60184;60185;60186;60187;60188;60189;60190;60191;6…	507;508;5234;5235;6350;12018;13625;13626;14032;14033;15066;15604;17509	True;True;True;True;True;True;True;True;True;True;True;True;True	7777;7778;7779;7780;7781;7782;7783;7784;7785;7786;7787;7788;7789;7790;7791;7792;7793;7794;7795;7796;7797;7798;7799;7800;7801;7802;7803;7804;7805;7806;7807;7808;7809;7810;7811;7812;7813;7814;7815;7816;7817;7818;7819;7820;7821;7822;7823;7824;7825;7826;7827;7828;7829;7830;7831;7832;7833;7834;7835;7836;7837;7838;7839;7840;7841;7842;7843;7844;7845;7846;7847;7848;7849;7850;7851;7852;7853;7854;7855;7856…	7777;7835;83428;83496;103723;211409;233229;233268;238399;238470;257302;265616;300190
35.046	34.5616	34.9311	34.9894	35.6849	34.8151	34.5625	34.7892	4	4	1	1	8	8	8	53	53	53	20.745	0	323.31	391880000000	706	Bradi2g02930.2.p;Bradi2g02930.3.p	Bradi2g02930	0	0	0	0	0	2769;6603;7384;7385;8013;10762;12281;17713	27955;27956;27957;27958;27959;27960;27961;27962;27963;27964;27965;27966;27967;27968;71359;71360;71361;71362;71363;71364;71365;71366;71367;71368;79374;79375;79376;79377;79378;79379;79380;79381;79382;79383;79384;79385;79386;79387;79388;79389;79390;79391;79392;79393;79394;79395;79396;79397;79398;79399;79400;79401;79402;79403;79404;79405;79406;79407;79408;79409;87199;87200;87201;87202;87203;87204;872…	2534;6115;6823;6824;7410;9979;11264;16284	True;True;True;True;True;True;True;True	37225;37226;37227;37228;37229;37230;37231;37232;37233;37234;37235;37236;37237;37238;37239;37240;37241;37242;37243;37244;37245;37246;37247;37248;37249;37250;37251;37252;37253;37254;37255;37256;37257;37258;37259;37260;37261;37262;37263;37264;37265;37266;37267;37268;37269;37270;37271;99814;99815;99816;99817;99818;99819;99820;99821;99822;99823;99824;99825;99826;99827;99828;99829;99830;110358;110359;1…	37268;99827;110365;110391;121909;171794;197860;277531
34.3834	34.3486	34.3128	34.5994	34.7794	34.5178	34.6849	34.3244	4	4	1	1	16	16	9	66.9	66.9	47.3	28.211	0	323.31	274300000000	591	Bradi5g09650.1.p	Bradi5g09650	0	0	503;504;505;649;650	0	164;182;231;236;241	801;1480;4301;6927;6929;8666;9666;11305;11306;14563;14564;14644;14646;16229;16230;16231;16232;19030;19031;19172;19174	8446;8447;8448;8449;8450;8451;8452;8453;8454;8455;8456;8457;8458;8459;15522;15523;15524;15525;15526;15527;15528;15529;15530;15531;15532;15533;15534;15535;15536;15537;15538;15539;15540;15541;15542;15543;15544;15545;15546;15547;15548;15549;15550;15551;15552;15553;15554;15555;15556;15557;15558;15559;15560;15561;15562;15563;15564;15565;15566;15567;15568;15569;15570;15571;15572;15573;15574;15575;15576…	736;1342;3965;6409;6411;8008;8951;10472;10473;13368;13444;13446;14916;17506;17633;17635	True;True;True;True;True;True;True;True;True;True;True;True;True;True;True;True	11239;11240;11241;11242;11243;11244;11245;11246;11247;11248;11249;11250;11251;11252;11253;11254;11255;11256;11257;11258;11259;11260;11261;11262;11263;11264;11265;11266;11267;11268;11269;11270;11271;11272;11273;11274;11275;11276;11277;11278;11279;11280;11281;21086;21087;21088;21089;21090;21091;21092;21093;21094;21095;21096;21097;21098;21099;21100;21101;21102;21103;21104;21105;21106;21107;21108;211…	11251;21180;59444;104589;104694;132345;151658;180403;180428;228309;229756;229805;254698;300130;302174;302184
34.3044	34.0443	34.2046	34.26	34.1006	33.2756	33.3732	33.3086	4	4	1	1	7	7	7	59.8	59.8	59.8	13.913	0	323.31	209370000000	1526	Bradi3g42320.1.p	Bradi3g42320	0	0	0	0	0	5429;5430;5857;9628;13490;15902;15903	56723;56724;56725;56726;56727;56728;56729;56730;56731;56732;56733;56734;56735;56736;56737;56738;56739;56740;56741;56742;56743;56744;56745;56746;56747;56748;56749;56750;56751;56752;56753;56754;56755;56756;56757;56758;56759;56760;56761;56762;56763;56764;56765;56766;56767;56768;56769;56770;56771;56772;56773;56774;56775;56776;56777;56778;56779;56780;56781;56782;56783;56784;56785;56786;56787;56788;567…	5022;5023;5431;8919;12363;14606;14607	True;True;True;True;True;True;True	77938;77939;77940;77941;77942;77943;77944;77945;77946;77947;77948;77949;77950;77951;77952;77953;77954;77955;77956;77957;77958;77959;77960;77961;77962;77963;77964;77965;77966;77967;77968;77969;77970;77971;77972;77973;77974;77975;77976;77977;77978;77979;77980;77981;77982;77983;77984;77985;77986;77987;77988;77989;77990;77991;77992;77993;77994;77995;77996;77997;77998;77999;78000;78001;78002;78003;780…	78054;79256;86286;151249;216357;248703;248750
33.7659	34.0297	34.378	34.1677	33.626	34.0357	33.7674	34.4585	4	4	1	1	9	9	9	41	41	41	22.362	0	323.31	211990000000	324	Bradi1g29000.2.p	Bradi1g29000	0	0	107;108;109;110;111;112;113;114	0	117;120;122;124;128;146;147;184	533;534;535;536;537;538;1100;1101;5011;5012;5013;13898;13899;17751;17752	5589;5590;5591;5592;5593;5594;5595;5596;5597;5598;5599;5600;5601;5602;5603;5604;5605;5606;5607;5608;5609;5610;5611;5612;5613;5614;5615;5616;5617;5618;5619;5620;5621;5622;5623;5624;5625;5626;5627;5628;5629;5630;5631;5632;5633;5634;5635;5636;5637;5638;5639;5640;5641;5642;5643;5644;5645;5646;5647;5648;5649;5650;5651;5652;5653;5654;5655;5656;5657;5658;5659;5660;5661;5662;5663;5664;5665;5666;5667;5668…	491;492;1011;4622;4623;12735;12736;16317;16318	True;True;True;True;True;True;True;True;True	7295;7296;7297;7298;7299;7300;7301;7302;7303;7304;7305;7306;7307;7308;7309;7310;7311;7312;7313;7314;7315;7316;7317;7318;7319;7320;7321;7322;7323;7324;7325;7326;7327;7328;7329;7330;7331;7332;7333;7334;7335;7336;7337;7338;7339;7340;7341;7342;7343;7344;7345;7346;7347;7348;7349;7350;7351;7352;7353;7354;7355;7356;7357;7358;7359;7360;7361;7362;7363;7364;7365;7366;7367;7368;7369;7370;7371;7372;7373;7374…	7416;7539;15582;71868;71951;221445;221470;278486;278627
34.2336	33.8471	33.9324	32.7176	33.4785	33.3081	33.5179	31.8103	4	4	1	1	19	19	4	61.2	61.2	11.4	24.538	0	323.31	151550000000	389	Bradi3g47410.1.p	Bradi3g47410	0	0	439	0	52	579;985;986;5413;6056;6057;8639;9694;9696;12640;12641;14127;14678;15442;15934;15936;16107;16932;16933;17730	6076;6077;6078;6079;6080;6081;6082;6083;10229;10230;10231;10232;10233;10234;10235;10236;10237;10238;10239;10240;10241;10242;10243;10244;56480;56481;56482;56483;56484;56485;56486;56487;56488;56489;56490;56491;56492;56493;56494;56495;56496;56497;56498;56499;56500;56501;56502;56503;56504;56505;56506;56507;56508;56509;56510;56511;56512;56513;66084;66085;66086;66087;66088;66089;66090;66091;66092;66093…	529;907;908;5007;5613;7982;8978;8980;11596;11597;12958;13475;14192;14638;14640;14802;15558;15559;16299	True;True;True;True;True;True;True;True;True;True;True;True;True;True;True;True;True;True;True	8061;8062;8063;8064;8065;8066;8067;8068;13732;13733;13734;13735;13736;13737;13738;13739;13740;13741;13742;13743;13744;13745;13746;13747;13748;13749;13750;13751;13752;13753;13754;13755;13756;13757;13758;13759;13760;13761;13762;13763;13764;13765;13766;13767;13768;13769;13770;13771;77559;77560;77561;77562;77563;77564;77565;77566;77567;77568;77569;77570;77571;77572;77573;77574;77575;77576;77577;77578…	8063;13754;13768;77584;92795;132046;152118;152190;203358;203361;223827;230265;241101;249436;249496;252015;264913;264925;277934
34.0895	33.8451	34.0456	33.9663	34.2549	33.7509	33.7081	33.3526	4	4	1	1	9	9	9	38.6	38.6	38.6	23.493	0	323.31	181900000000	342	Bradi1g78660.3.p	Bradi1g78660	0	0	283;284	0	113;115	2665;3324;8550;11241;16201;16391;17801;17802;17803;17912	26601;26602;26603;26604;26605;26606;26607;33702;33703;33704;33705;33706;33707;33708;33709;33710;33711;33712;33713;33714;33715;33716;33717;33718;33719;33720;33721;33722;33723;33724;33725;93614;127233;127234;127235;127236;127237;127238;127239;127240;127241;127242;127243;127244;127245;127246;127247;127248;127249;179631;179632;179633;179634;179635;179636;179637;179638;179639;179640;179641;179642;1796…	2434;3046;7904;10412;14889;15064;16365;16366;16469	True;True;True;True;True;True;True;True;True	35249;35250;35251;35252;35253;35254;35255;45106;45107;45108;45109;45110;45111;45112;45113;45114;45115;45116;45117;45118;45119;45120;45121;45122;45123;45124;45125;45126;45127;45128;45129;45130;45131;45132;45133;45134;45135;45136;45137;131009;179591;179592;179593;179594;179595;179596;179597;179598;179599;179600;179601;179602;179603;179604;179605;179606;179607;179608;179609;179610;179611;179612;1796…	35252;45117;131009;179616;253571;257255;279263;279343;280989
34.4577	33.8374	34.2339	34.1501	33.4021	32.8705	32.8647	32.947	4	4	1	1	12	12	12	58.9	58.9	58.9	26.476	0	323.31	178310000000	348	Bradi3g39830.1.p	Bradi3g39830	0	0	487;488;489;490	0	107;132;221;223	1124;2415;2416;3973;5290;7466;7467;9157;9158;9209;11750;11751;11752;11753;11754;11755;11756;16560;18437	11906;11907;11908;11909;11910;11911;11912;11913;11914;11915;11916;11917;11918;11919;11920;11921;11922;11923;11924;11925;11926;11927;11928;11929;11930;11931;11932;11933;11934;11935;11936;11937;11938;11939;11940;11941;11942;11943;11944;11945;11946;11947;11948;11949;11950;11951;11952;11953;11954;11955;11956;11957;11958;11959;11960;11961;11962;11963;11964;11965;11966;11967;11968;11969;11970;11971;119…	1034;2198;3663;4887;6896;8467;8517;10875;10876;10877;15213;16957	True;True;True;True;True;True;True;True;True;True;True;True	16118;16119;16120;16121;16122;16123;16124;16125;16126;16127;16128;16129;16130;16131;16132;16133;16134;16135;16136;16137;16138;16139;16140;16141;16142;16143;16144;16145;16146;16147;16148;16149;16150;16151;16152;16153;16154;16155;16156;16157;16158;16159;16160;16161;16162;16163;16164;16165;16166;16167;16168;16169;16170;16171;16172;16173;16174;16175;16176;16177;16178;16179;16180;16181;16182;16183;161…	16270;32243;54402;75323;111962;142439;143043;190217;190362;190394;259338;288650
33.5469	33.2	33.4161	33.1182	33.2112	32.8764	32.8717	32.7236	4	4	1	1	19	19	19	65.1	65.1	65.1	33.505	0	323.31	110980000000	572	Bradi1g66030.1.p	Bradi1g66030	0	0	0	0	0	1326;4778;5825;5923;6314;6315;6378;8948;8949;9634;10265;10266;11795;13664;17829;17830;18411;18876;18878	13808;13809;13810;13811;13812;13813;13814;13815;13816;13817;13818;49567;49568;49569;49570;49571;49572;49573;49574;49575;49576;49577;49578;49579;49580;49581;49582;49583;49584;49585;49586;49587;49588;49589;49590;61844;61845;61846;61847;62821;62822;62823;62824;62825;62826;62827;62828;62829;62830;62831;62832;62833;62834;62835;62836;62837;62838;62839;62840;62841;62842;62843;62844;62845;62846;62847;628…	1219;4410;5401;5491;5855;5856;5915;8268;8269;8924;9511;9512;10916;12521;16392;16393;16934;17366;17368	True;True;True;True;True;True;True;True;True;True;True;True;True;True;True;True;True;True;True	18690;18691;18692;18693;18694;18695;18696;18697;18698;18699;18700;67383;67384;67385;67386;67387;67388;67389;67390;67391;67392;67393;67394;67395;67396;67397;67398;67399;67400;67401;67402;67403;67404;67405;67406;67407;67408;67409;67410;67411;67412;67413;67414;67415;67416;67417;67418;67419;67420;67421;67422;67423;67424;67425;67426;67427;67428;67429;67430;67431;67432;67433;67434;67435;67436;67437;674…	18695;67385;85786;87234;95735;95751;96348;138247;138267;151332;160230;160237;190944;218271;279650;279682;288076;297665;297740
33.5135	33.0513	33.2048	33.0796	33.3304	32.6161	32.2453	32.3648	4	4	1	1	4	4	4	36.2	36.2	36.2	24.638	0	323.31	99242000000	144	Bradi1g34560.1.p	Bradi1g34560	0	0	121;122	0	164;169	13401;14190;14268;17280;17281;17282	152317;152318;152319;152320;152321;152322;152323;152324;152325;152326;152327;152328;152329;152330;152331;152332;152333;152334;152335;152336;152337;152338;152339;152340;152341;152342;152343;152344;152345;152346;152347;152348;152349;152350;152351;152352;152353;152354;152355;152356;152357;152358;152359;152360;152361;159210;159211;159212;159213;159214;159215;159216;159217;159218;159219;159220;159221;…	12277;13014;13090;15882	True;True;True;True	215112;215113;215114;215115;215116;215117;215118;215119;215120;215121;215122;215123;215124;215125;215126;215127;215128;215129;215130;215131;215132;215133;215134;215135;215136;215137;215138;215139;215140;215141;215142;215143;215144;215145;215146;215147;215148;215149;215150;215151;215152;215153;215154;215155;215156;215157;215158;215159;215160;215161;215162;215163;215164;215165;215166;215167;215168;…	215112;224584;225282;270177
33.1321	33.0225	33.0157	33.289	33.4275	33.1441	33.2051	33.1533	4	4	1	1	20	20	20	67.4	67.4	67.4	42.115	0	323.31	104170000000	496	Bradi1g29500.3.p;Bradi1g29500.2.p;Bradi1g29500.4.p;Bradi1g29500.5.p	Bradi1g29500	0	0	115	0	118	85;322;418;2669;2828;2829;3029;4314;5981;6485;6599;7123;7438;8711;8770;8771;11091;12992;13718;14812;14844;16620	833;834;835;836;837;838;839;840;841;842;843;3057;3058;3059;3060;3061;3062;3063;3064;3065;3066;3067;3068;3069;3070;3071;3072;3073;3074;3075;3076;3077;3078;3079;3080;3081;3082;3083;3084;3085;3086;4392;4393;4394;4395;4396;4397;4398;4399;4400;4401;4402;4403;26624;28520;28521;28522;28523;28524;28525;28526;28527;28528;28529;28530;28531;28532;28533;28534;28535;28536;28537;28538;28539;28540;30458;30459;3…	76;292;382;2438;2588;2778;3975;5546;6004;6111;6579;6871;8050;8103;10277;11911;12572;13602;13632;15270	True;True;True;True;True;True;True;True;True;True;True;True;True;True;True;True;True;True;True;True	1043;1044;1045;1046;1047;1048;1049;1050;1051;1052;1053;1054;1055;1056;1057;1058;1059;3878;3879;3880;3881;3882;3883;3884;3885;3886;3887;3888;3889;3890;3891;3892;3893;3894;3895;3896;3897;3898;3899;3900;3901;3902;3903;3904;3905;3906;3907;3908;3909;3910;3911;3912;3913;3914;3915;3916;3917;3918;3919;3920;3921;3922;3923;3924;3925;3926;3927;3928;3929;3930;3931;3932;3933;3934;3935;3936;3937;3938;3939;5679…	1045;3889;5693;35272;37961;40613;59733;88436;98104;99776;107484;111240;132904;134547;176818;210180;218946;232181;233304;260724
33.4142	33.0108	33.0355	32.8867	33.4622	32.7718	32.7004	32.6566	4	4	1	1	7	7	7	69.4	69.4	69.4	15.382	0	323.31	104530000000	407	Bradi2g08260.1.p	Bradi2g08260	0	0	312	0	121	8019;12398;15397;16419;16959;17000;17001;18305	87301;87302;87303;87304;87305;87306;87307;87308;87309;87310;87311;87312;87313;87314;87315;87316;87317;87318;87319;87320;87321;87322;87323;87324;87325;87326;87327;87328;87329;87330;87331;87332;87333;87334;87335;87336;87337;87338;87339;87340;87341;87342;87343;87344;87345;87346;87347;87348;87349;87350;87351;87352;87353;87354;87355;87356;87357;87358;87359;87360;87361;87362;87363;87364;87365;87366;873…	7416;11366;14152;15090;15583;15619;16833	True;True;True;True;True;True;True	122005;122006;122007;122008;122009;122010;122011;122012;122013;122014;122015;122016;122017;122018;122019;122020;122021;122022;122023;122024;122025;122026;122027;122028;122029;122030;122031;122032;122033;122034;122035;122036;122037;122038;122039;122040;122041;122042;122043;122044;122045;122046;122047;122048;122049;122050;122051;122052;122053;122054;122055;122056;122057;122058;122059;122060;122061;…	122134;199625;239865;257664;265196;265763;286442
32.348	32.9821	32.6751	33.3753	32.4405	33.3713	33.539	33.602	4	4	1	1	8	8	8	56.8	56.8	56.8	18.223	0	323.31	99893000000	359	Bradi2g45730.3.p;Bradi2g45730.1.p	Bradi2g45730	0	0	0	0	0	1288;3162;10518;10519;10675;12668;15932;17367	13483;13484;13485;13486;13487;13488;13489;13490;13491;13492;13493;13494;31615;31616;31617;31618;31619;31620;31621;31622;31623;31624;31625;31626;31627;31628;31629;31630;31631;31632;31633;31634;31635;31636;31637;118766;118767;118768;118769;118770;118771;118772;118773;118774;118775;118776;118777;118778;118779;118780;118781;118782;118783;118784;118785;118786;118787;118788;118789;118790;118791;118792;…	1186;2897;9746;9747;9898;11622;14636;15962	True;True;True;True;True;True;True;True	18304;18305;18306;18307;18308;18309;18310;18311;18312;18313;18314;18315;18316;18317;42087;42088;42089;42090;42091;42092;42093;42094;42095;42096;42097;42098;42099;42100;42101;42102;42103;42104;42105;42106;42107;42108;42109;42110;42111;42112;42113;42114;42115;42116;42117;42118;42119;42120;42121;42122;42123;42124;42125;42126;42127;42128;42129;42130;42131;42132;42133;42134;42135;42136;42137;42138;421…	18305;42123;167126;167162;169511;203600;249384;271624
33.3702	32.9544	33.2782	33.1216	33.6036	32.927	32.6493	32.6358	4	4	1	1	8	8	8	53.6	53.6	53.6	16.113	0	323.31	106930000000	144	Bradi1g64540.3.p	Bradi1g64540	0	0	244;245;246	0	101;132;141	3449;3450;3451;3452;4984;11548;13240;13241;13473;13474;13475;13476;18058	34988;34989;34990;34991;34992;34993;34994;34995;34996;34997;34998;34999;35000;35001;35002;35003;35004;35005;35006;35007;35008;35009;35010;35011;35012;35013;35014;35015;35016;35017;35018;35019;35020;35021;35022;35023;35024;35025;35026;35027;35028;35029;35030;35031;35032;35033;35034;35035;35036;35037;35038;35039;35040;35041;35042;35043;35044;35045;35046;35047;35048;35049;35050;35051;35052;35053;350…	3165;3166;4595;10688;12126;12348;12349;16606	True;True;True;True;True;True;True;True	46861;46862;46863;46864;46865;46866;46867;46868;46869;46870;46871;46872;46873;46874;46875;46876;46877;46878;46879;46880;46881;46882;46883;46884;46885;46886;46887;46888;46889;46890;46891;46892;46893;46894;46895;46896;46897;46898;46899;46900;46901;46902;46903;46904;46905;46906;46907;46908;46909;46910;46911;46912;46913;46914;46915;46916;46917;46918;46919;46920;46921;46922;46923;46924;46925;46926;469…	46896;46999;71490;185422;213251;216092;216191;282854
33.3302	32.7625	33.2243	32.7895	33.813	32.8094	32.7415	32.6737	4	4	1	1	5	5	5	23.7	23.7	23.7	13.502	0	323.31	103860000000	203	Bradi4g35310.1.p	Bradi4g35310	0	0	0	0	0	3341;4473;6853;9188;15538	33953;33954;33955;33956;33957;33958;33959;33960;33961;33962;33963;33964;33965;33966;33967;33968;33969;33970;33971;33972;33973;33974;33975;33976;46522;46523;46524;46525;46526;46527;46528;46529;46530;46531;46532;46533;46534;46535;46536;46537;46538;46539;46540;46541;46542;46543;46544;46545;46546;46547;46548;46549;46550;46551;46552;74215;101477;101478;101479;101480;101481;101482;101483;101484;101485;…	3060;4126;6343;8497;14279	True;True;True;True;True	45543;45544;45545;45546;45547;45548;45549;45550;45551;45552;45553;45554;45555;45556;45557;45558;45559;45560;45561;45562;45563;45564;45565;45566;45567;45568;45569;45570;45571;45572;45573;45574;45575;45576;45577;45578;45579;45580;63192;63193;63194;63195;63196;63197;63198;63199;63200;63201;63202;63203;63204;63205;63206;63207;63208;63209;63210;63211;63212;63213;63214;63215;63216;63217;63218;63219;632…	45559;63207;103675;142769;242553
32.4983	32.6804	32.6744	32.8303	32.5225	32.2664	32.0241	32.3199	4	4	1	1	9	9	9	45.9	45.9	45.9	28.52	0	323.31	71630000000	278	Bradi4g40710.2.p;Bradi4g40710.1.p	Bradi4g40710	0	0	0	0	0	5330;8701;11393;13402;13429;16700;17399;17626;17784	55556;55557;55558;55559;55560;55561;55562;55563;55564;55565;55566;55567;55568;55569;55570;94939;94940;94941;94942;94943;128584;128585;128586;128587;128588;128589;128590;128591;128592;128593;128594;128595;128596;128597;128598;152362;152363;152364;152365;152366;152367;152368;152369;152370;152371;152569;152570;152571;152572;152573;152574;152575;152576;152577;152578;152579;152580;185088;185089;185090…	4925;8041;10557;12278;12305;15343;15992;16207;16349	True;True;True;True;True;True;True;True;True	76244;76245;76246;76247;76248;76249;76250;76251;76252;76253;76254;76255;76256;76257;76258;76259;76260;76261;76262;76263;76264;76265;76266;76267;76268;76269;76270;76271;76272;76273;132809;132810;132811;132812;132813;181313;181314;181315;181316;181317;181318;181319;181320;181321;181322;181323;181324;181325;181326;181327;181328;181329;181330;181331;181332;181333;181334;181335;181336;181337;181338;18…	76270;132813;181340;215189;215434;262086;272231;276506;279070
33.2293	32.5991	32.7553	32.5511	33.6166	32.6622	32.4937	32.2141	4	4	1	1	6	6	6	62.8	62.8	62.8	16.527	0	323.31	91933000000	248	Bradi1g69680.1.p	Bradi1g69680	0	0	0	0	0	2167;3197;7510;7954;8313;14758	21434;21435;21436;21437;21438;21439;21440;21441;21442;21443;21444;21445;21446;21447;21448;21449;21450;21451;21452;21453;21454;21455;21456;21457;21458;32139;32140;32141;32142;32143;32144;32145;32146;32147;32148;32149;32150;32151;32152;32153;32154;32155;32156;32157;32158;32159;80803;80804;80805;80806;80807;80808;80809;80810;80811;80812;80813;80814;80815;80816;80817;80818;80819;80820;80821;80822;808…	1972;2930;6933;7355;7690;13549	True;True;True;True;True;True	28570;28571;28572;28573;28574;28575;28576;28577;28578;28579;28580;28581;28582;28583;28584;28585;28586;28587;28588;28589;28590;28591;28592;28593;28594;28595;28596;28597;28598;28599;28600;28601;28602;28603;28604;28605;28606;28607;28608;28609;28610;28611;28612;28613;28614;28615;28616;28617;28618;42901;42902;42903;42904;42905;42906;42907;42908;42909;42910;42911;42912;42913;42914;42915;42916;42917;429…	28582;42906;112576;120535;126442;231369
32.996	32.5531	32.2401	32.1949	33.1501	33.0826	32.9903	32.9974	4	4	1	1	5	5	4	50.4	50.4	43.8	14.473	0	169.19	115200000000	140	Bradi1g09065.1.p;Bradi4g14957.1.p;Bradi3g26880.2.p;Bradi3g26880.1.p	Bradi1g09065	0	0	0	0	0	856;6255;7442;7852;17192	9041;9042;9043;9044;9045;9046;9047;9048;9049;9050;9051;9052;9053;9054;9055;9056;9057;9058;9059;9060;9061;9062;9063;9064;68021;68022;68023;68024;68025;68026;68027;68028;68029;68030;68031;68032;68033;68034;80057;80058;80059;80060;80061;80062;80063;85262;85263;85264;85265;189807;189808;189809;189810;189811;189812;189813;189814;189815;189816;189817;189818;189819;189820;189821;189822;189823;189824;189…	786;5798;6874;7258;15801	True;True;True;True;True	12087;12088;12089;12090;12091;12092;12093;12094;12095;12096;12097;12098;12099;12100;12101;12102;12103;12104;12105;12106;12107;12108;12109;12110;12111;12112;12113;12114;12115;12116;12117;12118;12119;12120;12121;12122;95213;95214;95215;95216;95217;95218;95219;95220;95221;95222;95223;95224;95225;95226;95227;95228;95229;95230;95231;95232;95233;95234;95235;95236;95237;95238;95239;111452;111453;111454;…	12111;95229;111452;119087;268587
32.7507	32.51	32.7656	32.7043	32.2197	31.8712	31.8108	31.7306	4	4	1	1	6	6	6	47	47	47	18.343	0	323.31	66399000000	563	Bradi2g61580.1.p	Bradi2g61580	0	0	0	0	0	5041;5491;8168;9255;14468;18920	52831;52832;52833;52834;52835;52836;52837;52838;52839;52840;52841;52842;52843;52844;52845;52846;52847;52848;52849;52850;52851;58053;58054;58055;58056;58057;58058;58059;58060;58061;58062;58063;58064;58065;58066;58067;58068;58069;58070;58071;58072;58073;58074;58075;58076;58077;58078;58079;58080;58081;58082;58083;58084;58085;58086;58087;58088;58089;58090;58091;58092;58093;58094;58095;58096;58097;580…	4650;5080;7558;8561;13277;17406	True;True;True;True;True;True	72322;72323;72324;72325;72326;72327;72328;72329;72330;72331;72332;72333;72334;72335;72336;72337;72338;72339;72340;72341;72342;72343;72344;72345;72346;72347;72348;72349;72350;72351;72352;72353;72354;72355;72356;72357;72358;72359;72360;72361;72362;72363;72364;72365;72366;72367;72368;72369;72370;72371;80144;80145;80146;80147;80148;80149;80150;80151;80152;80153;80154;80155;80156;80157;80158;80159;801…	72342;80149;124163;145809;227236;298843
32.8059	32.5005	32.782	32.5446	32.7546	32.7187	32.7221	32.4852	4	4	1	1	14	14	14	28.8	28.8	28.8	52.986	0	323.31	81764000000	245	Bradi5g24027.1.p	Bradi5g24027	0	0	0	0	0	1997;2304;2305;2312;2313;3571;5328;9141;12846;14655;16686;18324;18325;19042	19888;19889;19890;19891;19892;19893;19894;19895;19896;19897;19898;19899;19900;19901;19902;19903;19904;19905;19906;19907;19908;19909;19910;19911;19912;19913;22936;22937;22938;22939;22940;22941;22942;22943;22944;22945;22946;22947;22948;22949;22950;22951;22952;22953;22954;22955;22956;22957;22958;22959;22960;22961;22962;22963;22964;22965;23018;23019;23020;23021;23022;23023;23024;23025;23026;23027;230…	1808;2094;2095;2101;2102;3282;4923;8451;11780;13455;15332;16851;16852;17515	True;True;True;True;True;True;True;True;True;True;True;True;True;True	26677;26678;26679;26680;26681;26682;26683;26684;26685;26686;26687;26688;26689;26690;26691;26692;26693;26694;26695;26696;26697;26698;26699;26700;26701;26702;26703;26704;26705;26706;26707;26708;26709;26710;26711;26712;26713;26714;26715;30529;30530;30531;30532;30533;30534;30535;30536;30537;30538;30539;30540;30541;30542;30543;30544;30545;30546;30547;30548;30549;30550;30551;30552;30553;30554;30555;305…	26685;30531;30552;30627;30636;48142;76227;142292;207733;229896;261833;286666;286744;300392
31.7664	32.4343	32.1569	32.3876	32.2305	32.9636	32.9981	33.0579	4	4	1	1	23	23	22	53.3	53.3	53.3	49.765	0	323.31	68722000000	310	Bradi2g21120.2.p	Bradi2g21120	0	0	0	0	0	177;394;450;1596;1597;4470;4540;5387;5888;6046;7586;7599;8389;9355;9682;9842;11319;11528;14047;15539;15540;17304;17395	1675;1676;1677;1678;1679;1680;1681;1682;1683;1684;1685;1686;4205;4206;4207;4208;4209;4210;4211;4212;4213;4214;4215;4216;4737;4738;4739;4740;4741;4742;4743;4744;4745;4746;4747;4748;4749;4750;4751;4752;4753;4754;4755;4756;4757;4758;4759;4760;4761;16648;16649;16650;46489;46490;46491;46492;47357;47358;47359;47360;47361;56288;56289;62473;62474;62475;62476;62477;62478;62479;62480;62481;62482;62483;6248…	158;359;412;1445;1446;4123;4191;4982;5458;5605;7005;7017;7762;8656;8966;9110;10486;10672;12879;14280;14281;15900;15989	True;True;True;True;True;True;True;True;True;True;True;True;True;True;True;True;True;True;True;True;True;True;True	2097;2098;2099;2100;2101;2102;2103;2104;2105;2106;2107;2108;2109;2110;2111;2112;2113;2114;2115;2116;2117;2118;2119;2120;5425;5426;5427;5428;5429;5430;5431;5432;5433;5434;5435;5436;5437;5438;5439;5440;5441;5442;5443;5444;5445;5446;6179;6180;6181;6182;6183;6184;6185;6186;6187;6188;6189;6190;6191;6192;6193;6194;6195;6196;6197;6198;6199;6200;6201;6202;6203;6204;6205;6206;6207;6208;6209;6210;6211;2261…	2098;5433;6185;22616;22618;63150;64410;77271;86700;89333;113982;114140;127334;147878;152046;153981;180574;184315;223215;242570;242610;270499;272209
31.7707	32.4239	32.1244	32.4605	32.1676	32.7881	32.7754	32.8191	4	4	1	1	6	6	3	51.4	51.4	36.8	15.329	0	323.31	62366000000	164	Bradi1g53740.3.p;Bradi1g53740.1.p	Bradi1g53740	0	0	207	0	72	1130;3728;7717;7718;9781;16198;18208	12093;12094;12095;12096;12097;12098;12099;12100;12101;12102;12103;12104;12105;12106;12107;12108;12109;12110;12111;12112;12113;12114;12115;12116;12117;12118;12119;12120;12121;12122;12123;12124;12125;12126;12127;12128;12129;37758;37759;37760;37761;37762;37763;37764;37765;37766;37767;37768;37769;37770;37771;37772;37773;37774;37775;37776;37777;37778;37779;37780;37781;37782;37783;37784;83718;83719;837…	1040;3427;7129;9057;14886;16748	True;True;True;True;True;True	16481;16482;16483;16484;16485;16486;16487;16488;16489;16490;16491;16492;16493;16494;16495;16496;16497;16498;16499;16500;16501;16502;16503;16504;16505;16506;16507;16508;16509;16510;16511;16512;16513;16514;16515;16516;16517;16518;16519;16520;16521;16522;16523;16524;16525;16526;16527;16528;16529;16530;16531;16532;16533;16534;16535;16536;16537;16538;16539;16540;16541;16542;16543;50649;50650;50651;506…	16525;50663;116825;153394;253458;284972
32.6178	32.3807	32.4943	32.3838	32.0484	31.662	31.7121	31.5586	4	4	1	1	9	9	9	43.1	43.1	43.1	25.966	0	323.31	59851000000	762	Bradi2g57530.2.p;Bradi2g57530.1.p	Bradi2g57530	0	0	0	0	0	2525;2612;5643;5774;7379;16045;16552;17103;17721	25206;25207;25208;25209;25210;25211;25212;25213;25214;25215;25216;25217;26126;26127;26128;26129;26130;26131;26132;26133;26134;26135;59697;59698;59699;59700;59701;59702;59703;59704;59705;59706;59707;59708;59709;59710;59711;59712;59713;59714;59715;59716;59717;59718;59719;59720;59721;59722;59723;59724;59725;59726;59727;59728;59729;59730;59731;59732;59733;59734;59735;59736;59737;59738;59739;59740;597…	2298;2382;5226;5352;6818;14743;15205;15718;16291	True;True;True;True;True;True;True;True;True	33486;33487;33488;33489;33490;33491;33492;33493;33494;33495;33496;33497;33498;33499;33500;33501;34662;34663;34664;34665;34666;34667;34668;34669;34670;34671;82524;82525;82526;82527;82528;82529;82530;82531;82532;82533;82534;82535;82536;82537;82538;82539;82540;82541;82542;82543;82544;82545;82546;82547;82548;82549;82550;82551;82552;82553;82554;82555;82556;82557;82558;82559;82560;82561;82562;82563;825…	33492;34662;82714;85223;110310;251194;259201;266952;277830
32.0901	32.3223	32.0267	32.3398	32.6751	33.0372	33.095	33.195	4	4	1	1	15	15	15	69.1	69.1	69.1	26.049	0	323.31	71799000000	329	Bradi4g31220.5.p;Bradi4g31220.4.p;Bradi4g31220.1.p	Bradi4g31220	0	0	0	0	0	3172;3952;4484;6077;13103;13152;14802;16336;16337;16353;16736;17942;18627;18628;19143	31758;31759;31760;31761;31762;31763;31764;31765;31766;31767;31768;31769;31770;31771;31772;31773;31774;31775;31776;40264;40265;40266;40267;40268;40269;40270;40271;40272;40273;40274;40275;40276;40277;40278;40279;40280;40281;46706;46707;46708;46709;46710;46711;46712;46713;46714;46715;46716;46717;46718;46719;46720;46721;46722;46723;46724;46725;46726;46727;46728;46729;66314;66315;66316;66317;66318;663…	2906;3643;4137;5632;12007;12047;13593;15012;15013;15029;15377;16498;17138;17139;17607	True;True;True;True;True;True;True;True;True;True;True;True;True;True;True	42327;42328;42329;42330;42331;42332;42333;42334;42335;42336;42337;42338;42339;42340;42341;42342;42343;42344;42345;42346;54162;54163;54164;54165;54166;54167;54168;54169;54170;54171;54172;54173;54174;54175;54176;54177;54178;54179;54180;54181;54182;54183;54184;54185;54186;54187;54188;54189;54190;54191;63459;63460;63461;63462;63463;63464;63465;63466;63467;63468;63469;63470;63471;63472;63473;63474;634…	42339;54188;63467;93082;211194;212191;231973;256554;256579;256814;262666;281415;291561;291610;301790
32.2007	32.2632	32.128	32.0275	32.0752	32.2813	32.137	32.532	4	4	1	1	12	11	11	69.2	69.2	69.2	18.606	0	323.31	55706000000	324	Bradi3g29087.1.p	Bradi3g29087	0	0	470	0	88	2658;9503;9504;9878;11192;11193;13773;13983;14121;17313;17314;17855;17856	26539;26540;26541;26542;26543;26544;26545;26546;26547;26548;26549;26550;106211;106212;106213;106214;106215;106216;106217;106218;106219;106220;106221;106222;106223;106224;106225;106226;106227;106228;106229;106230;106231;106232;106233;106234;106235;106236;106237;106238;106239;106240;106241;106242;106243;106244;106245;106246;106247;106248;106249;106250;106251;106252;106253;106254;109986;109987;10998…	2427;8799;8800;9145;10366;10367;12625;12817;12952;15909;15910;16416	True;True;True;True;True;True;True;True;True;False;True;True	35180;35181;35182;35183;35184;35185;35186;35187;35188;35189;35190;35191;35192;35193;35194;35195;35196;35197;149647;149648;149649;149650;149651;149652;149653;149654;149655;149656;149657;149658;149659;149660;149661;149662;149663;149664;149665;149666;149667;149668;149669;149670;149671;149672;149673;149674;149675;149676;149677;149678;149679;149680;149681;149682;149683;149684;149685;149686;149687;1496…	35194;149648;149692;154437;178938;178991;219540;222262;223795;270617;270644;280195
32.7669	32.2568	32.2987	31.5728	32.1556	32.3886	32.3991	31.4181	4	4	1	1	5	5	2	45.6	45.6	30.1	15.284	0	171.36	57502000000	223	Bradi4g07840.1.p;Bradi3g45290.1.p;Bradi2g27720.1.p;Bradi2g24080.1.p;Bradi2g18410.1.p;Bradi1g50822.1.p;Bradi1g48658.1.p;Bradi5g09841.1.p;Bradi2g56011.1.p	Bradi4g07840	0	0	0	0	0	4371;5833;5845;14135;14136;15419	45618;45619;45620;45621;45622;45623;45624;45625;45626;45627;45628;45629;45630;45631;45632;45633;45634;45635;45636;45637;45638;45639;45640;45641;61908;61909;61910;61911;61912;61913;61914;61915;61916;61917;61918;61919;61920;61921;61922;61923;61924;61925;61926;61927;61928;61929;61930;61931;61932;61933;61934;61935;61936;61937;61938;61939;61940;61941;61942;61943;61944;61945;61946;61947;61948;61949;619…	4026;5409;5420;12965;14172	True;True;True;True;True	61967;61968;61969;61970;61971;61972;61973;61974;61975;61976;61977;61978;61979;61980;61981;61982;61983;61984;61985;61986;61987;61988;61989;61990;61991;61992;61993;61994;61995;61996;61997;61998;61999;62000;62001;62002;62003;62004;62005;62006;85880;85881;85882;85883;85884;85885;85886;85887;85888;85889;85890;85891;85892;85893;85894;85895;85896;85897;85898;85899;85900;85901;85902;85903;85904;85905;859…	61982;85971;86115;223851;240717
31.8423	32.2488	32.155	32.2208	31.8688	32.1097	32.385	32.4759	4	4	1	1	12	12	10	62.1	62.1	51.6	20.042	0	323.31	53869000000	316	Bradi1g77957.1.p	Bradi1g77957	0	0	2	0	101	2659;9505;9506;9879;11194;11195;13772;13984;14122;17313;17315;17853;17854	26551;26552;26553;26554;26555;26556;26557;26558;26559;106255;106256;106257;106258;106259;106260;106261;106262;106263;106264;106265;106266;106267;106268;106269;106270;106271;106272;106273;106274;106275;106276;106277;106278;106279;106280;106281;106282;106283;106284;106285;106286;106287;106288;106289;106290;106291;106292;106293;106294;106295;106296;106297;106298;106299;106300;106301;106302;110000;11…	2428;8801;8802;9146;10368;10369;12624;12818;12953;15909;15911;16415	True;True;True;True;True;True;True;True;True;True;True;True	35198;35199;35200;35201;35202;35203;35204;35205;35206;149712;149713;149714;149715;149716;149717;149718;149719;149720;149721;149722;149723;149724;149725;149726;149727;149728;149729;149730;149731;149732;149733;149734;149735;149736;149737;149738;149739;149740;149741;149742;149743;149744;149745;149746;149747;149748;149749;149750;149751;149752;149753;149754;149755;149756;149757;149758;149759;149760;14…	35204;149757;149774;154465;179043;179058;219492;222269;223806;270617;270741;280162
32.5813	32.1601	32.5223	32.4263	32.3061	31.9997	31.7812	31.7727	4	4	1	1	4	4	4	39.1	39.1	39.1	19.245	0	323.31	57906000000	105	Bradi5g26060.1.p	Bradi5g26060	0	0	683;684;685	0	86;98;104	8132;11544;11545;11546;11547;18392	88466;88467;88468;88469;88470;88471;88472;88473;88474;88475;88476;88477;88478;88479;88480;88481;88482;88483;88484;88485;88486;88487;88488;88489;88490;88491;88492;88493;88494;88495;88496;88497;88498;88499;88500;88501;88502;88503;88504;88505;88506;88507;88508;88509;88510;88511;88512;88513;130870;130871;130872;130873;130874;130875;130876;130877;130878;130879;130880;130881;130882;130883;130884;130885…	7525;10686;10687;16917	True;True;True;True	123554;123555;123556;123557;123558;123559;123560;123561;123562;123563;123564;123565;123566;123567;123568;123569;123570;123571;123572;123573;123574;123575;123576;123577;123578;123579;123580;123581;123582;123583;123584;123585;123586;123587;123588;123589;123590;123591;123592;123593;123594;123595;123596;123597;123598;123599;123600;123601;123602;123603;123604;123605;123606;123607;123608;123609;123610;…	123579;184853;185354;287661
32.132	32.0695	32.0816	32.1793	32.4293	32.111	32.0062	31.6222	4	4	1	1	14	7	7	57.3	37.7	37.7	28.302	0	323.31	53653000000	107	Bradi3g45140.1.p	Bradi3g45140	0	0	502;503;504;505	0	182;231;236;241	817;1480;4300;6927;6928;11305;11306;14565;14566;14644;14645;16229;16230;16231;16232;19025;19172;19173	8714;8715;8716;8717;8718;8719;8720;8721;8722;8723;8724;8725;8726;8727;8728;8729;8730;8731;8732;8733;15522;15523;15524;15525;15526;15527;15528;15529;15530;15531;15532;15533;15534;15535;15536;15537;15538;15539;15540;15541;15542;15543;15544;15545;15546;15547;15548;15549;15550;15551;15552;15553;15554;15555;15556;15557;15558;15559;15560;15561;15562;15563;15564;15565;15566;15567;15568;15569;15570;15571…	750;1342;3964;6409;6410;10472;10473;13369;13444;13445;14916;17502;17633;17634	True;False;True;False;True;False;False;True;False;True;False;True;False;True	11658;11659;11660;11661;11662;11663;11664;11665;11666;11667;11668;11669;11670;11671;11672;11673;11674;11675;11676;11677;11678;11679;11680;11681;11682;21086;21087;21088;21089;21090;21091;21092;21093;21094;21095;21096;21097;21098;21099;21100;21101;21102;21103;21104;21105;21106;21107;21108;21109;21110;21111;21112;21113;21114;21115;21116;21117;21118;21119;21120;21121;21122;21123;21124;21125;21126;211…	11665;21180;59421;104589;104669;180403;180428;228393;229756;229773;254698;299983;302174;302183
31.4867	31.9289	31.4923	31.3174	30.3438	30.3116	30.4088	29.9714	4	4	1	1	10	10	10	58.1	58.1	58.1	19.213	0	323.31	29455000000	236	Bradi1g24980.3.p;Bradi1g24980.1.p;Bradi1g24980.2.p	Bradi1g24980	0	0	0	0	0	3061;5675;6295;6296;7154;7155;10459;16175;16176;18205	30683;30684;30685;30686;30687;30688;30689;30690;30691;30692;30693;30694;30695;30696;30697;30698;30699;30700;30701;30702;30703;30704;30705;30706;60437;60438;60439;60440;60441;60442;60443;60444;60445;60446;60447;60448;60449;60450;60451;60452;60453;60454;60455;60456;60457;60458;68340;68341;68342;68343;68344;68345;68346;68347;68348;68349;68350;68351;68352;68353;68354;68355;68356;68357;68358;77353;773…	2806;5257;5837;5838;6609;6610;9693;14865;14866;16746	True;True;True;True;True;True;True;True;True;True	40854;40855;40856;40857;40858;40859;40860;40861;40862;40863;40864;40865;40866;40867;40868;40869;40870;40871;40872;40873;40874;40875;40876;40877;40878;40879;40880;40881;40882;40883;40884;40885;40886;40887;40888;40889;40890;83814;83815;83816;83817;83818;83819;83820;83821;83822;83823;83824;83825;83826;83827;83828;83829;83830;83831;83832;83833;83834;83835;83836;83837;83838;83839;83840;95609;95610;956…	40884;83839;95628;95632;107934;107952;166596;253004;253038;284907
31.3559	31.8727	31.3287	31.1979	31.1513	31.3281	31.5793	31.3633	4	4	1	1	13	13	4	42.3	42.3	21.5	30.217	0	224.41	33873000000	186	Bradi3g01210.1.p	Bradi3g01210	0	0	266	0	23	1948;5644;8963;8964;8965;9264;9411;9412;10146;10887;11959;11960;15837;17115;17116	19481;19482;19483;19484;19485;19486;19487;19488;19489;19490;19491;60012;60013;60014;60015;60016;60017;60018;60019;60020;60021;60022;60023;60024;99149;99150;99151;99152;99153;99154;99155;99156;99157;99158;99159;99160;99161;99162;99163;99164;99165;99166;99167;99168;99169;99170;99171;99172;99173;99174;99175;99176;99177;99178;99179;99180;99181;99182;99183;99184;99185;99186;99187;99188;99189;99190;991…	1762;5227;8282;8283;8570;8710;8711;9398;10094;11040;14548;15729;15730	True;True;True;True;True;True;True;True;True;True;True;True;True	26221;26222;26223;26224;26225;26226;26227;26228;26229;26230;26231;83104;83105;83106;83107;83108;83109;83110;83111;83112;83113;83114;83115;83116;83117;83118;83119;83120;83121;83122;83123;83124;83125;83126;139288;139289;139290;139291;139292;139293;139294;139295;139296;139297;139298;139299;139300;139301;139302;139303;139304;139305;139306;139307;139308;139309;139310;139311;139312;139313;139314;139315…	26222;83126;139312;139374;145893;148596;148611;158657;174329;192905;247417;267245;267252
31.6635	31.8622	31.9704	31.6345	31.6944	31.618	31.5946	31.96	4	4	1	1	25	25	25	32	32	32	146.68	0	323.31	43073000000	323	Bradi2g35587.4.p;Bradi2g35587.1.p;Bradi2g35587.3.p;Bradi2g35587.2.p;Bradi2g35587.5.p;Bradi2g35587.6.p;Bradi2g35587.7.p	Bradi2g35587	0	0	0	0	0	181;221;265;388;1615;2435;2436;2700;4585;4703;9954;10388;10389;14262;14479;14559;15550;15551;16725;16726;16779;16825;16916;17354;18141	1702;1703;1704;1705;1706;1707;1708;1709;1710;1711;1712;2026;2027;2028;2029;2030;2031;2032;2033;2034;2035;2036;2037;2408;2409;2410;2411;2412;4165;4166;4167;4168;4169;4170;4171;4172;4173;4174;4175;4176;4177;4178;4179;4180;16788;16789;16790;16791;16792;16793;16794;16795;16796;16797;16798;24389;24390;24391;24392;24393;24394;24395;24396;24397;24398;24399;24400;24401;24402;24403;26943;26944;26945;26946…	162;199;242;354;1463;2217;2218;2469;4231;4344;9219;9628;9629;13084;13286;13364;14291;14292;15367;15368;15418;15456;15543;15949;16684	True;True;True;True;True;True;True;True;True;True;True;True;True;True;True;True;True;True;True;True;True;True;True;True;True	2136;2137;2138;2139;2140;2141;2142;2143;2144;2145;2146;2147;2148;2525;2526;2527;2528;2529;2530;2531;2532;2533;2534;2535;2536;2975;2976;2977;2978;2979;2980;2981;5382;5383;5384;5385;5386;5387;5388;5389;5390;5391;5392;5393;5394;5395;5396;5397;22783;22784;22785;22786;22787;22788;22789;22790;22791;22792;22793;22794;32506;32507;32508;32509;32510;32511;32512;32513;32514;32515;32516;32517;32518;32519;325…	2142;2527;2976;5389;22786;32506;32513;35752;65075;66779;155195;165826;165835;225233;227338;228225;242709;242734;262565;262576;263059;263804;264778;271339;284047
31.8228	31.8106	31.6779	31.4881	31.8698	31.5955	31.6189	31.5957	4	4	1	1	15	15	15	39.9	39.9	39.9	39.266	0	323.31	46531000000	374	Bradi3g37130.4.p	Bradi3g37130	0	0	0	0	0	2625;2703;5970;5971;6020;6140;6141;7804;9541;12954;12975;12976;14665;14666;17938;17939	26243;26244;26245;26246;26247;26248;26249;26250;26251;26252;26253;26254;26255;26958;26959;26960;26961;26962;26963;26964;26965;26966;26967;26968;26969;26970;26971;26972;26973;26974;26975;26976;26977;26978;26979;26980;26981;26982;26983;26984;26985;26986;26987;63266;63267;63268;63269;63270;63271;63272;63273;63274;63275;63276;63277;63278;63279;63280;63281;63282;63283;63284;63285;63286;63287;63288;632…	2395;2472;5535;5536;5581;5689;5690;7212;8835;11878;11898;11899;13464;13465;16495	True;True;True;True;True;True;True;True;True;True;True;True;True;True;True	34802;34803;34804;34805;34806;34807;34808;34809;34810;34811;34812;34813;34814;34815;34816;34817;34818;34819;35764;35765;35766;35767;35768;35769;35770;35771;35772;35773;35774;35775;35776;35777;35778;35779;35780;35781;35782;35783;35784;35785;35786;35787;35788;35789;35790;35791;35792;35793;35794;35795;35796;35797;35798;35799;35800;35801;35802;35803;35804;35805;35806;35807;35808;35809;35810;35811;358…	34804;35806;87854;87888;89064;93728;93763;118522;150125;209673;209909;209921;229983;230005;281398
32.012	31.7807	31.8196	31.8724	32.5759	31.5715	31.4207	31.2069	4	4	1	1	9	9	9	45.1	45.1	45.1	21.317	0	323.31	44554000000	202	Bradi1g08718.1.p	Bradi1g08718	0	0	0	0	0	869;2824;2825;4095;4134;4453;4971;8513;14886	9191;9192;9193;9194;9195;9196;9197;9198;9199;9200;9201;9202;9203;28452;28453;28454;28455;28456;28457;28458;28459;28460;28461;28462;28463;28464;28465;28466;28467;28468;28469;28470;28471;28472;28473;28474;28475;28476;28477;28478;28479;28480;28481;28482;28483;28484;28485;28486;28487;28488;28489;28490;28491;28492;28493;28494;28495;28496;28497;41676;41677;41678;41679;41680;41681;41682;41683;41684;4168…	797;2584;2585;3776;3814;4107;4583;7872;13672	True;True;True;True;True;True;True;True;True	12300;12301;12302;12303;12304;12305;12306;12307;12308;12309;12310;12311;12312;12313;12314;12315;12316;12317;12318;12319;37857;37858;37859;37860;37861;37862;37863;37864;37865;37866;37867;37868;37869;37870;37871;37872;37873;37874;37875;37876;37877;37878;37879;37880;37881;37882;37883;37884;37885;37886;37887;37888;37889;37890;37891;37892;37893;37894;37895;37896;37897;37898;37899;37900;37901;37902;379…	12319;37883;37917;55938;56776;63042;71407;130404;234089
31.9178	31.738	31.6909	31.0038	31.9972	31.3884	31.3467	31.1565	4	4	1	1	18	18	18	52	52	52	54.902	0	323.31	38900000000	287	Bradi4g13580.1.p	Bradi4g13580	0	0	0	0	0	328;836;1277;3637;4323;4450;5092;5512;5713;6047;8798;11975;12365;14096;15158;16543;16544;17019;19011	3126;3127;3128;3129;3130;3131;3132;3133;3134;3135;3136;3137;3138;3139;8912;8913;13368;13369;13370;13371;13372;13373;36583;36584;36585;36586;36587;36588;36589;36590;36591;36592;36593;36594;44387;44388;44389;44390;44391;44392;44393;44394;46351;46352;46353;46354;46355;46356;46357;46358;46359;46360;46361;46362;46363;46364;46365;46366;46367;46368;53222;53223;53224;53225;53226;53227;53228;53229;53230;5…	298;767;1176;3346;3984;4104;4698;5101;5295;5606;8128;11050;11333;12928;13929;15197;15637;17489	True;True;True;True;True;True;True;True;True;True;True;True;True;True;True;True;True;True	3984;3985;3986;3987;3988;3989;3990;3991;3992;3993;3994;3995;3996;3997;3998;3999;4000;11910;11911;18155;18156;18157;18158;18159;18160;48852;48853;48854;48855;48856;48857;48858;48859;48860;48861;48862;48863;48864;48865;48866;48867;48868;48869;48870;48871;48872;48873;48874;48875;59818;59819;59820;59821;59822;59823;59824;59825;62992;62993;62994;62995;62996;62997;62998;62999;63000;63001;63002;63003;63…	3993;11910;18157;48858;59818;63010;72900;80789;84384;89366;134894;193025;199198;223559;237440;259099;265907;299879
31.523	31.669	31.751	31.7515	31.8838	31.8512	31.8369	31.5187	4	4	1	1	13	13	13	52.7	52.7	52.7	27.927	0	323.31	40782000000	348	Bradi3g33544.2.p;Bradi3g33544.1.p;Bradi3g33544.3.p	Bradi3g33544	0	0	476;477;478	0	129;151;192	552;1680;1681;9034;9035;9414;9415;10444;14663;14664;15962;15963;17908;17909;17910;18710	5835;5836;5837;5838;5839;5840;5841;5842;5843;5844;5845;5846;5847;5848;5849;5850;5851;5852;5853;5854;5855;5856;5857;5858;17386;17387;17388;17389;17390;17391;17392;17393;17394;17395;17396;17397;17398;17399;17400;17401;17402;17403;17404;17405;17406;17407;17408;17409;17410;17411;17412;17413;17414;17415;17416;17417;17418;17419;17420;17421;17422;17423;17424;17425;17426;17427;17428;99817;99818;99819;998…	504;1523;1524;8347;8348;8713;8714;9680;13463;14665;16466;16467;17210	True;True;True;True;True;True;True;True;True;True;True;True;True	7744;7745;7746;7747;7748;7749;7750;7751;7752;7753;7754;7755;7756;7757;7758;7759;7760;7761;7762;7763;7764;7765;7766;7767;7768;7769;7770;7771;7772;7773;7774;23561;23562;23563;23564;23565;23566;23567;23568;23569;23570;23571;23572;23573;23574;23575;23576;23577;23578;23579;23580;23581;23582;23583;23584;23585;23586;23587;23588;23589;23590;23591;23592;23593;23594;23595;23596;23597;23598;23599;23600;2360…	7766;23561;23641;140273;140314;148644;148660;166403;229967;249836;280902;280928;293020
31.4284	31.607	31.6192	31.2795	31.4236	31.511	31.3475	31.6907	4	4	1	1	8	8	4	59.6	59.6	28.3	17.795	0	323.31	36124000000	108	Bradi3g52460.2.p	Bradi3g52460	0	0	518	0	30	3202;4400;4401;7920;8365;10138;18030;18068;18069	32186;32187;32188;32189;32190;32191;32192;32193;32194;32195;32196;32197;45881;45882;45883;45884;45885;45886;45887;45888;45889;45890;45891;45892;45893;45894;45895;45896;45897;45898;45899;45900;45901;45902;45903;45904;45905;45906;45907;86000;86001;86002;86003;86004;86005;86006;86007;86008;86009;86010;86011;86012;86013;86014;86015;86016;86017;86018;86019;86020;86021;86022;86023;90795;113102;113103;1…	2935;4055;4056;7322;7741;9390;16579;16614	True;True;True;True;True;True;True;True	42954;42955;42956;42957;42958;42959;42960;42961;42962;42963;42964;42965;42966;42967;42968;42969;42970;42971;42972;42973;42974;42975;42976;42977;42978;42979;62338;62339;62340;62341;62342;62343;62344;62345;62346;62347;62348;62349;62350;62351;62352;62353;62354;62355;62356;62357;62358;62359;62360;62361;62362;62363;62364;62365;62366;62367;62368;62369;62370;62371;62372;62373;62374;62375;62376;62377;623…	42976;62338;62374;120232;127025;158586;282534;283098
31.6458	31.5247	31.6443	31.481	31.7207	31.7376	31.4376	31.8137	4	4	1	1	17	17	17	60.8	60.8	60.8	33.838	0	323.31	38218000000	241	Bradi2g04610.1.p	Bradi2g04610	0	0	0	0	0	1509;1967;3157;3158;5873;6704;7004;9987;10439;12727;12728;13227;15210;16792;17179;18410;19175	15874;15875;15876;15877;15878;15879;15880;15881;15882;15883;15884;15885;19628;19629;19630;19631;19632;19633;19634;19635;19636;19637;19638;19639;19640;19641;19642;19643;19644;19645;19646;19647;19648;19649;19650;31589;31590;31591;62346;72364;72365;72366;72367;72368;72369;72370;72371;72372;72373;72374;72375;72376;72377;72378;72379;72380;72381;72382;72383;72384;72385;72386;72387;75568;75569;75570;755…	1368;1781;2892;2893;5445;6210;6482;9251;9675;11671;11672;12115;13977;15431;15788;16933;17636	True;True;True;True;True;True;True;True;True;True;True;True;True;True;True;True;True	21584;21585;21586;21587;21588;21589;21590;21591;21592;21593;21594;21595;21596;21597;21598;21599;21600;21601;21602;26371;26372;26373;26374;26375;26376;26377;26378;26379;26380;26381;26382;26383;26384;26385;26386;26387;26388;26389;26390;26391;26392;26393;42061;42062;42063;86532;101097;101098;101099;101100;101101;101102;101103;101104;101105;101106;101107;101108;101109;101110;101111;101112;101113;1011…	21588;26382;42061;42063;86532;101114;105521;156900;166345;206303;206320;213005;237973;263223;268406;288072;302204
31.9833	31.4995	31.9438	31.5758	32.0176	31.9312	31.6316	31.8943	4	4	1	1	12	12	12	46.6	46.6	46.6	19.041	0	173.9	42816000000	191	Bradi3g30260.4.p;Bradi3g30260.2.p;Bradi3g30260.1.p	Bradi3g30260	0	0	0	0	0	244;245;318;319;2953;5134;5135;6334;9259;9260;11532;13927	2189;2190;2191;2192;2193;2194;2195;2196;2197;2198;2199;2200;2201;2202;2203;2204;2205;2206;2207;2208;2209;2210;2992;2993;2994;2995;2996;2997;2998;2999;3000;3001;3002;3003;3004;3005;3006;3007;3008;3009;3010;3011;3012;3013;3014;3015;3016;3017;3018;29761;29762;53576;53577;53578;53579;53580;53581;53582;53583;53584;53585;53586;53587;53588;53589;53590;53591;53592;53593;53594;53595;53596;53597;53598;5359…	222;223;288;289;2705;4739;4740;5875;8565;8566;10676;12762	True;True;True;True;True;True;True;True;True;True;True;True	2700;2701;2702;2703;2704;2705;2706;2707;2708;2709;2710;2711;2712;2713;2714;2715;2716;2717;2718;2719;2720;2721;2722;2723;2724;2725;2726;2727;2728;2729;2730;2731;3775;3776;3777;3778;3779;3780;3781;3782;3783;3784;3785;3786;3787;3788;3789;3790;3791;3792;3793;3794;3795;3796;3797;3798;3799;3800;3801;3802;3803;3804;3805;3806;3807;3808;3809;3810;3811;3812;3813;3814;3815;3816;3817;3818;3819;3820;39638;396…	2708;2729;3780;3794;39639;73349;73367;95884;145834;145847;184409;221831
31.9529	31.4973	31.7976	31.7819	31.8294	31.5443	31.658	31.3695	4	4	1	1	16	16	6	59.1	59.1	28.8	48.904	0	323.31	39497000000	313	Bradi1g47650.1.p;Bradi1g64957.1.p	Bradi1g47650	0	0	0	0	0	930;957;2380;3852;4620;4776;4791;5127;8084;8464;10532;11182;12325;12840;14795;18626	9741;9742;9743;9744;9745;9746;9747;9748;9749;9750;9751;9752;9753;9754;9755;9756;9757;9758;9759;9760;9761;9762;9763;9764;9765;10009;10010;10011;10012;10013;10014;10015;10016;10017;10018;10019;10020;10021;10022;10023;10024;10025;10026;10027;10028;10029;10030;10031;10032;10033;10034;10035;23872;23873;23874;23875;23876;23877;23878;23879;23880;23881;23882;23883;23884;23885;23886;23887;23888;39316;3931…	855;879;2163;3546;4265;4408;4422;4732;7478;7827;9759;10356;11302;11774;13586;17137	True;True;True;True;True;True;True;True;True;True;True;True;True;True;True;True	12982;12983;12984;12985;12986;12987;12988;12989;12990;12991;12992;12993;12994;12995;12996;12997;12998;12999;13000;13001;13002;13003;13004;13005;13006;13007;13008;13009;13010;13483;13484;13485;13486;13487;13488;13489;13490;13491;13492;13493;13494;13495;13496;13497;13498;13499;13500;13501;13502;13503;13504;13505;13506;13507;13508;13509;13510;13511;13512;31814;31815;31816;31817;31818;31819;31820;318…	12983;13507;31822;52874;65674;67369;67701;73296;122987;129560;167403;178718;198332;207646;231861;291538
30.7947	31.4818	31.369	31.377	31.0664	31.4641	31.4283	31.6604	4	4	1	1	25	25	2	54.2	54.2	6.9	64.26	0	323.31	31302000000	331	Bradi2g33450.4.p	Bradi2g33450	0	0	0	0	0	1601;1887;6881;6948;6974;6982;7410;8537;8804;9048;9403;9419;9571;10089;10792;11132;11361;13153;13833;13865;14068;14818;17325;17654;18212	16679;18931;18932;18933;18934;18935;18936;18937;18938;18939;18940;18941;18942;74504;74505;74506;74507;74508;74509;74510;74511;74512;74513;74514;74515;74516;75065;75066;75067;75068;75069;75070;75071;75072;75073;75074;75075;75076;75077;75339;75340;75341;75342;75343;75344;75345;75346;75347;75348;75349;75350;75351;75352;75353;75354;75355;75356;75357;75358;75410;79664;79665;79666;79667;79668;79669;796…	1450;1710;6367;6430;6454;6462;6845;7894;8134;8361;8702;8718;8863;9345;10007;10308;10526;12048;12674;12703;12900;13607;15921;16235;16752	True;True;True;True;True;True;True;True;True;True;True;True;True;True;True;True;True;True;True;True;True;True;True;True;True	22647;25479;25480;25481;25482;25483;25484;25485;25486;25487;25488;25489;25490;25491;25492;104074;104075;104076;104077;104078;104079;104080;104081;104082;104083;104084;104085;104086;104865;104866;104867;104868;104869;104870;104871;104872;104873;104874;104875;104876;104877;104878;104879;104880;104881;104882;104883;104884;104885;104886;104887;104888;105247;105248;105249;105250;105251;105252;105253;1…	22647;25485;104081;104875;105258;105325;110830;130900;134950;140733;148327;148703;150656;158012;172798;178001;181044;212210;220891;221178;223360;232251;270801;276917;285023
31.9674	31.4177	31.2912	30.5584	32.494	31.9924	31.902	31.2217	4	4	1	1	8	8	3	36.6	36.6	13.8	14.251	0	94.248	37116000000	179	Bradi5g07170.1.p	Bradi5g07170	0	0	0	0	0	588;3168;4493;9486;10837;12577;15945;17635	6143;6144;6145;6146;6147;6148;6149;6150;6151;6152;6153;6154;6155;6156;6157;6158;6159;31736;31737;46806;46807;46808;46809;46810;46811;46812;46813;46814;46815;46816;46817;46818;46819;46820;106053;106054;123067;123068;123069;123070;123071;123072;123073;123074;123075;123076;123077;123078;123079;123080;123081;123082;123083;123084;123085;123086;123087;123088;123089;123090;123091;123092;123093;123094;12…	538;2902;4146;8782;10050;11536;14649;16216	True;True;True;True;True;True;True;True	8149;8150;8151;8152;8153;8154;8155;8156;8157;8158;8159;8160;8161;8162;8163;8164;8165;8166;8167;8168;8169;8170;8171;8172;8173;8174;8175;8176;8177;8178;8179;8180;8181;8182;8183;8184;42296;42297;63566;63567;63568;63569;63570;63571;63572;63573;63574;63575;63576;63577;63578;63579;63580;149403;149404;173546;173547;173548;173549;173550;173551;173552;173553;173554;173555;173556;173557;173558;173559;17356…	8149;42296;63573;149403;173547;202587;249589;276668
32.1298	31.3965	31.472	31.0444	31.7565	31.6419	31.274	31.734	4	4	1	1	7	7	7	44.1	44.1	44.1	14.924	0	198.93	40800000000	253	Bradi5g27513.1.p	Bradi5g27513	0	0	692	0	79	1608;7782;9136;9818;9819;16583;17210;19044;19045	16719;16720;16721;16722;16723;16724;16725;16726;16727;16728;16729;16730;16731;16732;16733;16734;16735;16736;16737;16738;16739;16740;16741;16742;84660;84661;84662;84663;84664;84665;84666;84667;84668;84669;84670;84671;84672;84673;84674;84675;84676;84677;84678;84679;84680;84681;84682;84683;84684;84685;84686;84687;84688;84689;84690;84691;84692;84693;84694;84695;84696;84697;84698;84699;84700;84701;847…	1457;7191;8447;9091;15236;15819;17517	True;True;True;True;True;True;True	22691;22692;22693;22694;22695;22696;22697;22698;22699;22700;22701;22702;22703;22704;22705;22706;22707;22708;22709;22710;22711;22712;22713;22714;22715;22716;22717;22718;22719;22720;22721;22722;22723;22724;22725;22726;22727;22728;22729;22730;118266;118267;118268;118269;118270;118271;118272;118273;118274;118275;118276;118277;118278;118279;118280;118281;118282;118283;118284;118285;118286;118287;11828…	22691;118303;142062;153750;259837;268917;300408
31.5532	31.3869	31.3853	31.1894	31.2392	31.6359	31.5537	31.5015	4	4	1	1	10	10	2	49.3	49.3	8.7	16.243	0	163.8	32263000000	84	Bradi1g32830.1.p	Bradi1g32830	0	0	0	0	0	477;2706;4079;4592;4823;8188;8189;16162;16340;17442	4987;4988;4989;4990;26993;26994;41532;41533;41534;41535;41536;41537;41538;41539;41540;41541;41542;41543;41544;47920;49991;49992;49993;49994;49995;49996;89103;89104;89105;89106;89107;89108;89109;89110;89111;89112;89113;89114;89115;89116;89117;89118;89119;89120;89121;89122;89123;89124;89125;89126;89127;89128;89129;89130;89131;89132;89133;89134;89135;89136;89137;179229;179230;179231;181592;181593;18…	438;2475;3762;4238;4453;7577;7578;14853;15016;16030	True;True;True;True;True;True;True;True;True;True	6512;6513;6514;6515;6516;35823;35824;55744;55745;55746;55747;55748;55749;55750;55751;55752;55753;55754;55755;55756;65104;68011;68012;68013;68014;68015;68016;124526;124527;124528;124529;124530;124531;124532;124533;124534;124535;124536;124537;124538;124539;124540;124541;124542;124543;124544;124545;124546;124547;124548;124549;124550;124551;124552;124553;124554;124555;124556;124557;124558;124559;1245…	6516;35824;55749;65104;68016;124535;124563;252809;256644;273293
31.847	31.3533	31.4818	30.8807	32.8791	32.0253	31.7753	31.8674	4	4	1	1	4	4	3	30.6	30.6	21.3	12.12	0	192.82	44534000000	103	Bradi4g38580.1.p;Bradi2g00800.1.p	Bradi4g38580	0	0	0	0	0	4491;10863;13465;17714	46775;46776;46777;46778;46779;46780;46781;46782;46783;46784;46785;123265;123266;123267;123268;123269;123270;123271;123272;123273;123274;123275;123276;152965;152966;152967;152968;196089;196090;196091;196092;196093;196094;196095;196096;196097;196098;196099;196100;196101;196102;196103;196104;196105;196106;196107;196108;196109;196110;196111	4144;10075;12341;16285	True;True;True;True	63532;63533;63534;63535;63536;63537;63538;63539;63540;63541;63542;173794;173795;173796;173797;173798;173799;173800;173801;173802;173803;173804;173805;173806;173807;173808;173809;173810;173811;173812;173813;173814;173815;173816;173817;173818;173819;173820;173821;173822;173823;173824;173825;173826;173827;173828;173829;173830;173831;173832;173833;216002;216003;216004;216005;277636;277637;277638;2776…	63540;173825;216004;277659
31.6113	31.3082	31.1648	30.9269	31.2154	30.8611	30.4677		4	3	1	1	3	3	3	16	16	16	13.545	0	7.1813	28366000000	81	Bradi1g38630.1.p	Bradi1g38630	0	0	0	0	0	5881;5882;11758	62397;62398;62399;62400;62401;62402;62403;62404;62405;62406;62407;62408;62409;62410;62411;62412;62413;62414;62415;62416;134735;134736;134737;134738;134739;134740;134741;134742;134743;134744;134745;134746;134747;134748;134749;134750;134751;134752;134753;134754;134755;134756;134757;134758;134759;134760;134761;134762;134763	5452;5453;10879	True;True;True	86606;86607;86608;86609;86610;86611;86612;86613;86614;86615;86616;86617;86618;86619;86620;86621;86622;86623;86624;86625;190468;190469;190470;190471;190472;190473;190474;190475;190476;190477;190478;190479;190480;190481;190482;190483;190484;190485;190486;190487;190488;190489;190490;190491;190492;190493;190494;190495;190496;190497;190498;190499;190500;190501;190502;190503;190504;190505;190506;190507…	86606;86611;190485
31.763	31.22	31.2953	31.5936	32.2094	31.2535	31.068	31.2359	4	4	1	1	3	3	3	9.2	9.2	9.2	32.932	0	82.986	35475000000	154	Bradi1g46622.2.p	Bradi1g46622	0	0	142;143	0	99;106	6864;6865;7400;13220	74310;74311;74312;74313;74314;74315;74316;74317;74318;74319;74320;74321;74322;74323;74324;74325;74326;74327;74328;74329;74330;74331;74332;74333;74334;74335;74336;74337;74338;74339;74340;74341;74342;74343;74344;74345;74346;74347;74348;74349;74350;74351;74352;74353;74354;74355;74356;74357;74358;74359;74360;74361;74362;74363;74364;74365;74366;74367;74368;74369;74370;74371;74372;74373;74374;74375;743…	6352;6835;12109	True;True;True	103822;103823;103824;103825;103826;103827;103828;103829;103830;103831;103832;103833;103834;103835;103836;103837;103838;103839;103840;103841;103842;103843;103844;103845;103846;103847;103848;103849;103850;103851;103852;103853;103854;103855;103856;103857;103858;103859;103860;103861;103862;103863;103864;103865;103866;103867;103868;103869;103870;103871;103872;103873;103874;103875;103876;103877;103878;…	103843;110646;212909
31.1093	31.2184	31.2187	31.4174	31.6348	31.652	31.7068	31.7846	4	4	1	1	10	10	10	60.6	60.6	60.6	23.531	0	227.52	32375000000	197	Bradi2g37480.1.p	Bradi2g37480	0	0	0	0	0	312;1216;4339;8695;9770;10589;16579;17837;18500;19039	2877;2878;2879;2880;2881;2882;2883;2884;2885;2886;2887;2888;2889;2890;2891;2892;2893;2894;2895;2896;2897;12860;12861;12862;12863;12864;12865;12866;12867;12868;12869;12870;12871;12872;12873;12874;12875;12876;12877;12878;12879;12880;12881;12882;12883;12884;44588;44589;44590;44591;44592;44593;44594;44595;44596;44597;44598;44599;44600;44601;44602;44603;44604;44605;44606;94859;94860;94861;94862;94863;…	283;1122;3996;8035;9049;9814;15232;16400;17017;17513	True;True;True;True;True;True;True;True;True;True	3578;3579;3580;3581;3582;3583;3584;3585;3586;3587;3588;3589;3590;3591;3592;3593;3594;3595;3596;3597;3598;3599;3600;3601;3602;3603;3604;17503;17504;17505;17506;17507;17508;17509;17510;17511;17512;17513;17514;17515;17516;17517;17518;17519;17520;17521;17522;17523;17524;17525;17526;17527;17528;17529;17530;17531;17532;17533;17534;17535;17536;17537;17538;17539;17540;17541;60095;60096;60097;60098;60099;…	3580;17532;60101;132719;153193;168459;259767;279889;289495;300311
31.0846	31.1895	31.266	31.2932	30.6823	30.2736	30.2679	30.2686	4	4	1	1	9	9	9	22.7	22.7	22.7	49.387	0	317.45	23579000000	129	Bradi3g12770.1.p	Bradi3g12770	0	0	0	0	0	1528;1764;5046;5590;9256;13472;14341;15613;15614	16070;16071;16072;16073;16074;16075;16076;16077;16078;16079;16080;16081;16082;16083;16084;16085;16086;16087;16088;18066;18067;18068;18069;52868;52869;52870;52871;52872;52873;52874;52875;52876;52877;52878;52879;52880;52881;59266;59267;59268;59269;59270;59271;59272;59273;59274;59275;59276;59277;103485;103486;103487;103488;103489;103490;153030;153031;153032;160375;160376;160377;160378;160379;160380;…	1386;1600;4655;5176;8562;12347;13156;14349;14350	True;True;True;True;True;True;True;True;True	21851;21852;21853;21854;21855;21856;21857;21858;21859;21860;21861;21862;21863;21864;21865;21866;21867;21868;21869;21870;21871;21872;21873;21874;21875;24442;24443;24444;24445;72390;72391;72392;72393;72394;72395;72396;72397;72398;72399;72400;72401;72402;72403;72404;72405;72406;72407;72408;81980;81981;81982;81983;81984;81985;81986;81987;81988;81989;81990;81991;81992;81993;145814;145815;145816;145817…	21874;24442;72401;81991;145814;216072;226045;243527;243562
30.549	31.1185	30.9131	30.6424	31.2787	31.1061	31.2972	30.9505	4	4	1	1	21	21	19	48.6	48.6	44.9	50.444	0	323.31	24658000000	256	Bradi2g57537.1.p;Bradi2g57537.3.p	Bradi2g57537	0	0	0	0	0	890;891;2951;3819;3828;4960;5283;5475;5500;7774;8718;8745;9717;9820;10911;12944;13972;16745;18882;19076;19077	9384;9385;9386;9387;9388;9389;9390;9391;9392;9393;9394;9395;9396;9397;9398;9399;9400;9401;9402;9403;9404;9405;9406;9407;9408;9409;9410;9411;9412;9413;9414;9415;9416;9417;9418;9419;29756;29757;38649;38650;38651;38652;38653;38654;38655;38656;38657;38658;38659;38660;38661;38662;38663;38664;38735;52055;52056;52057;52058;52059;52060;54969;54970;54971;54972;54973;54974;54975;54976;54977;54978;54979;549…	816;817;2703;3514;3523;4572;4880;5065;5089;7183;8057;8080;8999;9092;10110;11873;12806;15384;17372;17548;17549	True;True;True;True;True;True;True;True;True;True;True;True;True;True;True;True;True;True;True;True;True	12525;12526;12527;12528;12529;12530;12531;12532;12533;12534;12535;12536;12537;12538;12539;12540;12541;12542;12543;12544;12545;12546;12547;12548;12549;12550;12551;12552;12553;12554;12555;12556;12557;12558;12559;12560;12561;12562;12563;12564;12565;12566;39633;39634;51926;51927;51928;51929;51930;51931;51932;51933;51934;51935;51936;51937;51938;51939;51940;51941;51942;51943;52029;71310;71311;71312;713…	12546;12553;39633;51929;52029;71315;75291;79736;80629;118136;132954;133587;152403;153763;174761;209101;222191;262753;297978;300787;300814
30.5527	31.1152	31.4528	31.8843	30.7572	30.9089	31.0192	30.7316	4	4	1	1	15	15	15	46.7	46.7	46.7	39.062	0	203.92	27223000000	306	Bradi1g41820.5.p;Bradi1g41820.2.p;Bradi1g41820.7.p;Bradi1g41820.6.p	Bradi1g41820	0	0	0	0	0	592;1779;1780;2129;4158;4599;5434;8821;9231;9698;10583;10840;12196;14750;15943	6178;6179;6180;6181;6182;6183;6184;6185;6186;6187;6188;6189;6190;6191;6192;6193;6194;6195;6196;6197;6198;6199;6200;6201;18195;18196;18197;18198;18199;18200;18201;18202;18203;18204;18205;18206;18207;18208;18209;18210;18211;18212;18213;18214;18215;21118;21119;21120;21121;21122;21123;21124;21125;21126;21127;21128;21129;21130;21131;21132;21133;21134;42711;42712;42713;42714;42715;48027;48028;48029;480…	542;1614;1615;1935;3838;4244;5027;8151;8538;8982;9808;10053;11205;13541;14647	True;True;True;True;True;True;True;True;True;True;True;True;True;True;True	8203;8204;8205;8206;8207;8208;8209;8210;8211;8212;8213;8214;8215;8216;8217;8218;8219;8220;8221;8222;8223;8224;8225;8226;8227;8228;8229;8230;8231;8232;8233;24597;24598;24599;24600;24601;24602;24603;24604;24605;24606;24607;24608;24609;24610;24611;24612;24613;24614;24615;24616;24617;24618;24619;24620;24621;28206;28207;28208;28209;28210;28211;28212;28213;28214;28215;28216;28217;28218;28219;28220;2822…	8213;24601;24612;28208;57432;65367;79283;135171;145507;152235;168234;173629;196612;231290;249576
30.3421	31.1151	30.7884	30.1084	30.9364	31.0257	31.4092	30.8773	4	4	1	1	4	4	4	34.2	34.2	34.2	11.954	0	69.611	21199000000	54	Bradi1g34200.1.p	Bradi1g34200	0	0	0	0	0	4035;6357;7623;9220	41038;41039;68756;68757;68758;68759;68760;68761;68762;68763;68764;68765;68766;68767;68768;82306;101822;101823;101824;101825;101826;101827;101828;101829;101830;101831;101832;101833;101834;101835;101836;101837;101838;101839;101840;101841;101842;101843	3721;5896;7039;8527	True;True;True;True	55129;55130;96117;96118;96119;96120;96121;96122;96123;96124;96125;96126;96127;96128;96129;96130;114588;143183;143184;143185;143186;143187;143188;143189;143190;143191;143192;143193;143194;143195;143196;143197;143198;143199;143200;143201;143202;143203;143204;143205;143206;143207;143208;143209;143210;143211;143212;143213;143214;143215;143216;143217;143218;143219	55130;96123;114588;143214
31.6219	31.1045	31.3168	31.2968	31.8489	31.4208	31.4181	31.1867	4	4	1	1	12	12	12	53	53	53	26.191	0	323.31	33597000000	223	Bradi5g03830.1.p	Bradi5g03830	0	0	647	0	158	1906;1907;3317;3889;5892;5893;6483;8330;10083;10507;13990;16078;17968	19060;19061;19062;19063;19064;19065;19066;19067;19068;19069;19070;19071;19072;19073;19074;19075;19076;19077;19078;19079;19080;19081;19082;19083;19084;19085;33652;33653;33654;33655;33656;33657;33658;33659;33660;33661;33662;33663;33664;33665;33666;33667;33668;33669;33670;33671;33672;33673;39609;39610;39611;39612;39613;39614;39615;39616;39617;39618;39619;39620;39621;39622;39623;39624;39625;39626;396…	1726;3039;3582;5462;5463;6002;7706;9339;9736;12824;14773;16520	True;True;True;True;True;True;True;True;True;True;True;True	25618;25619;25620;25621;25622;25623;25624;25625;25626;25627;25628;25629;25630;25631;25632;25633;25634;25635;25636;25637;25638;25639;25640;25641;25642;25643;25644;25645;25646;25647;25648;25649;25650;25651;25652;25653;25654;45042;45043;45044;45045;45046;45047;45048;45049;45050;45051;45052;45053;45054;45055;45056;45057;45058;45059;45060;45061;45062;45063;45064;45065;45066;45067;45068;45069;45070;450…	25632;45067;53227;86774;86814;98086;126640;157954;167062;222430;251486;281737
30.6814	31.0798	30.8777	31.022	29.8609	30.7549	31.0709	30.7767	4	4	1	1	14	14	14	49.6	49.6	49.6	37.215	0	323.31	21247000000	242	Bradi2g56030.1.p;Bradi2g24090.2.p	Bradi2g56030	0	0	0	0	0	1139;2332;5965;6282;9087;9451;10170;11442;12778;12945;15140;15836;16221;18885	12171;12172;12173;12174;12175;12176;12177;12178;12179;12180;12181;12182;23410;23411;23412;23413;23414;23415;23416;23417;23418;23419;63233;63234;63235;63236;63237;63238;63239;63240;63241;63242;63243;63244;63245;68252;68253;68254;68255;68256;68257;68258;68259;68260;68261;68262;68263;68264;68265;68266;68267;68268;68269;68270;68271;68272;100408;100409;100410;100411;100412;100413;100414;100415;100416;…	1049;2116;5530;5825;8400;8749;9421;10597;11718;11874;13911;14547;14908;17375	True;True;True;True;True;True;True;True;True;True;True;True;True;True	16607;16608;16609;16610;16611;16612;16613;16614;16615;16616;16617;16618;16619;16620;16621;16622;16623;16624;16625;16626;16627;16628;16629;31219;31220;31221;31222;31223;31224;31225;31226;31227;31228;87814;87815;87816;87817;87818;87819;87820;87821;87822;87823;87824;87825;87826;95513;95514;95515;95516;95517;95518;95519;95520;95521;95522;95523;95524;95525;95526;95527;95528;95529;95530;95531;95532;955…	16627;31220;87824;95522;141194;148931;158920;182273;207064;209115;237226;247411;254560;298080
30.9758	31.0601	30.93	31.0666	30.6944	31.1666	30.9346	31.3576	4	4	1	1	12	12	12	60.4	60.4	60.4	34.353	0	186.1	26005000000	196	Bradi1g55440.1.p	Bradi1g55440	0	0	0	0	0	517;1700;2003;3847;5250;7483;7484;8025;11462;12706;13517;17007;17488	5445;5446;17607;17608;17609;17610;19945;19946;19947;19948;19949;19950;19951;19952;19953;19954;19955;39279;39280;39281;39282;39283;39284;39285;39286;39287;39288;39289;39290;39291;39292;39293;39294;39295;39296;39297;39298;54645;54646;54647;54648;54649;54650;54651;54652;54653;54654;54655;54656;54657;54658;54659;54660;54661;54662;54663;80616;80617;80618;80619;80620;80621;80622;80623;80624;80625;80626…	476;1542;1813;3541;4850;6910;7422;10612;11652;12389;15625;16075	True;True;True;True;True;True;True;True;True;True;True;True	7109;7110;23856;23857;23858;23859;26753;26754;26755;26756;26757;26758;26759;26760;26761;26762;26763;52820;52821;52822;52823;52824;52825;52826;52827;52828;52829;52830;52831;52832;52833;52834;52835;52836;52837;52838;52839;52840;52841;52842;52843;52844;52845;52846;52847;52848;52849;52850;52851;74853;74854;74855;74856;74857;74858;74859;74860;74861;74862;74863;74864;74865;74866;74867;74868;74869;74870…	7110;23857;26760;52848;74863;112310;122289;182906;206045;216732;265841;274249
30.1802	31.0132	30.7977	30.9783	30.589	31.3361	31.6057	31.625	4	4	1	1	21	21	8	57.7	57.7	20.5	43.929	0	323.31	25392000000	276	Bradi1g02940.12.p;Bradi1g02940.9.p;Bradi1g02940.7.p;Bradi1g02940.6.p;Bradi1g02940.3.p;Bradi1g02940.8.p;Bradi1g02940.11.p;Bradi1g02940.10.p	Bradi1g02940	0	0	0	0	0	1516;2648;4425;5411;5555;6023;6787;7821;9279;9562;9567;9716;9746;10057;10761;13716;14721;14722;16744;18505;18531	15956;15957;15958;15959;15960;15961;15962;15963;15964;15965;15966;15967;15968;15969;15970;26481;26482;46136;46137;46138;46139;46140;46141;46142;46143;46144;46145;46146;46147;56458;56459;56460;56461;56462;56463;56464;56465;56466;56467;58907;58908;58909;58910;58911;58912;58913;58914;58915;58916;58917;58918;58919;58920;58921;58922;64060;64061;64062;64063;64064;64065;73682;73683;73684;73685;73686;736…	1375;2417;4080;5005;5142;5584;6284;7229;8584;8854;8859;8998;9027;9314;9978;12570;13515;13516;15383;17022;17046	True;True;True;True;True;True;True;True;True;True;True;True;True;True;True;True;True;True;True;True;True	21702;21703;21704;21705;21706;21707;21708;21709;21710;21711;21712;21713;21714;21715;21716;21717;21718;21719;21720;21721;21722;21723;21724;21725;35115;35116;62741;62742;62743;62744;62745;62746;62747;62748;62749;62750;62751;62752;62753;62754;62755;62756;62757;62758;77537;77538;77539;77540;77541;77542;77543;77544;77545;77546;81449;81450;81451;81452;81453;81454;81455;81456;81457;81458;81459;81460;814…	21725;35116;62755;77540;81461;89080;103036;118707;146434;150562;150612;152384;152769;157533;171778;218930;230793;230801;262747;289548;289841
31.4509	31.0028	31.2468	30.7486	31.0501	30.6583	30.647	30.3706	4	4	1	1	15	15	15	34.4	34.4	34.4	58.107	0	323.31	24915000000	202	Bradi5g25080.1.p;Bradi5g25080.2.p	Bradi5g25080	0	0	0	0	0	8;699;965;2052;2832;3189;8319;10072;11267;11397;11572;13116;15497;16723;18839	61;62;63;64;65;66;67;68;69;70;71;72;7385;7386;7387;7388;7389;7390;7391;7392;7393;7394;7395;7396;7397;7398;7399;7400;7401;7402;7403;7404;7405;7406;7407;10088;10089;10090;10091;10092;10093;10094;20413;20414;20415;20416;20417;20418;20419;20420;20421;20422;20423;20424;28547;28548;28549;28550;28551;28552;31984;31985;31986;31987;31988;31989;31990;31991;31992;31993;31994;31995;90449;90450;90451;90452;90…	8;645;887;1861;2591;2923;7696;9329;10438;10561;10710;12020;14243;15365;17330	True;True;True;True;True;True;True;True;True;True;True;True;True;True;True	65;66;67;68;69;70;71;72;73;74;75;76;9732;9733;9734;9735;9736;9737;9738;9739;9740;9741;9742;9743;9744;9745;9746;9747;9748;9749;9750;9751;9752;9753;9754;13569;13570;13571;13572;13573;13574;13575;27299;27300;27301;27302;27303;27304;27305;27306;27307;27308;27309;27310;37987;37988;37989;37990;37991;37992;42679;42680;42681;42682;42683;42684;42685;42686;42687;42688;42689;42690;126511;126512;126513;12651…	66;9734;13569;27309;37988;42682;126515;157785;179887;181359;185756;211437;242015;262482;297343
31.1246	30.9887	30.8794	30.3031	31.2904	31.0972	31.577	31.0848	4	4	1	1	10	10	6	34.8	34.8	23.6	28.614	0	323.31	25482000000	123	Bradi1g60730.1.p	Bradi1g60730	0	0	0	0	0	5754;6229;6286;8854;9306;9461;9462;9467;10238;11674	61294;61295;61296;61297;61298;61299;61300;61301;61302;61303;61304;61305;67740;67741;67742;67743;67744;67745;67746;67747;67748;67749;67750;67751;67752;67753;67754;67755;67756;67757;67758;67759;67760;67761;67762;67763;68279;68280;68281;97347;97348;97349;97350;97351;97352;97353;97354;97355;97356;97357;97358;97359;97360;97361;97362;97363;97364;97365;97366;97367;97368;97369;97370;104423;104424;104425;…	5334;5774;5828;8179;8610;8758;8759;8763;9485;10806	True;True;True;True;True;True;True;True;True;True	85070;85071;85072;85073;85074;85075;85076;85077;85078;85079;85080;85081;94860;94861;94862;94863;94864;94865;94866;94867;94868;94869;94870;94871;94872;94873;94874;94875;94876;94877;94878;94879;94880;94881;94882;94883;95540;95541;95542;136579;136580;136581;136582;136583;136584;136585;136586;136587;136588;136589;136590;136591;136592;136593;136594;136595;136596;136597;136598;136599;136600;136601;1366…	85070;94867;95541;136589;147282;149164;149178;149230;159951;188611
31.1015	30.9722	30.9573	30.9887	31.2547	31.7293	31.5029	31.926	4	4	1	1	7	7	5	60.5	60.5	45.9	22.382	0	323.31	30168000000	143	Bradi1g62360.1.p	Bradi1g62360	0	0	0	0	0	219;1485;2970;8181;12536;15156;15778;15779	2012;2013;2014;15642;15643;15644;15645;15646;15647;15648;15649;15650;15651;15652;29938;29939;29940;88981;88982;88983;88984;88985;88986;88987;88988;88989;88990;88991;88992;88993;88994;88995;88996;88997;88998;88999;89000;89001;89002;89003;89004;89005;89006;89007;89008;89009;89010;89011;89012;89013;142818;142819;142820;142821;142822;142823;142824;142825;142826;142827;142828;142829;168661;168662;1686…	197;1346;2721;7570;11495;13927;14498	True;True;True;True;True;True;True	2511;2512;2513;21297;21298;21299;21300;21301;21302;21303;21304;21305;21306;21307;21308;21309;21310;21311;21312;39872;39873;39874;124323;124324;124325;124326;124327;124328;124329;124330;124331;124332;124333;124334;124335;124336;124337;124338;124339;124340;124341;124342;124343;124344;124345;124346;124347;124348;124349;124350;124351;124352;124353;124354;124355;124356;124357;124358;124359;124360;1243…	2512;21302;39874;124340;201574;237379;246338
29.9261	30.9567	29.4565	30.4258	30.9471	29.5824	29.9324	31.4268	4	4	1	1	7	7	7	56.1	56.1	56.1	25.481	0	323.31	16687000000	86	Bradi5g10040.1.p	Bradi5g10040	0	0	658;659	0	131;215	12835;15328;15368;15369;15370;15461;15462;15463;16463	146887;170071;170072;170073;170074;170075;170076;170077;170078;170079;170080;170356;170357;170358;170359;170360;170361;170362;170363;170364;170365;170366;170367;170368;170369;170370;170371;170372;170373;170374;170375;170376;170377;170378;170379;170380;170381;170382;170383;170384;170385;170386;170387;170388;170389;170390;170391;170392;170393;170394;170395;170396;170397;170398;170399;170400;170401;…	11769;14091;14130;14131;14210;14211;15131	True;True;True;True;True;True;True	207567;239053;239054;239055;239056;239057;239058;239059;239060;239061;239062;239411;239412;239413;239414;239415;239416;239417;239418;239419;239420;239421;239422;239423;239424;239425;239426;239427;239428;239429;239430;239431;239432;239433;239434;239435;239436;239437;239438;239439;239440;239441;239442;239443;239444;239445;239446;239447;239448;239449;239450;239451;239452;239453;239454;239455;239456;…	207567;239054;239412;239472;241458;241537;258089
30.7631	30.9483	30.4262	30.558	30.0064	30.8411	30.8194	30.8994	4	4	1	1	10	10	6	56.1	56.1	32.1	24.333	0	121.59	19944000000	135	Bradi4g34620.1.p	Bradi4g34620	0	0	0	0	0	2571;3026;3601;4644;5524;6236;11390;15180;16080;17052	25785;25786;25787;25788;25789;25790;25791;25792;25793;25794;25795;25796;25797;25798;25799;25800;25801;25802;25803;25804;25805;30436;30437;30438;30439;30440;30441;30442;30443;30444;30445;30446;30447;30448;30449;36254;36255;36256;36257;36258;36259;36260;36261;36262;36263;36264;36265;48541;58525;67818;67819;67820;67821;67822;67823;67824;67825;67826;67827;67828;128570;128571;128572;128573;128574;1285…	2342;2775;3311;4288;5113;5780;10554;13947;14775;15670	True;True;True;True;True;True;True;True;True;True	34205;34206;34207;34208;34209;34210;34211;34212;34213;34214;34215;34216;34217;34218;34219;34220;34221;34222;34223;34224;34225;34226;34227;34228;34229;34230;34231;34232;34233;34234;34235;34236;34237;40568;40569;40570;40571;40572;40573;40574;40575;40576;40577;40578;40579;40580;40581;40582;40583;40584;40585;40586;40587;40588;40589;48432;48433;48434;48435;48436;48437;48438;48439;48440;48441;48442;484…	34220;40588;48432;65998;80923;94944;181299;237689;251511;266297
31.7306	30.9242	31.3219	31.5181	32.7505	32.0947	31.6656	32.728	4	4	1	1	6	6	6	56	56	56	10.964	0	323.31	40312000000	169	Bradi1g03340.1.p	Bradi1g03340	0	0	8;9	0	78;80	2698;2699;6761;6762;9428;16966;16967	26896;26897;26898;26899;26900;26901;26902;26903;26904;26905;26906;26907;26908;26909;26910;26911;26912;26913;26914;26915;26916;26917;26918;26919;26920;26921;26922;26923;26924;26925;26926;26927;26928;26929;26930;26931;26932;26933;26934;26935;26936;26937;26938;26939;26940;26941;26942;73262;73263;73264;73265;73266;73267;73268;73269;73270;73271;73272;73273;73274;73275;73276;73277;73278;73279;73280;732…	2467;2468;6261;6262;8727;15589	True;True;True;True;True;True	35669;35670;35671;35672;35673;35674;35675;35676;35677;35678;35679;35680;35681;35682;35683;35684;35685;35686;35687;35688;35689;35690;35691;35692;35693;35694;35695;35696;35697;35698;35699;35700;35701;35702;35703;35704;35705;35706;35707;35708;35709;35710;35711;35712;35713;35714;35715;35716;35717;35718;35719;35720;35721;35722;35723;35724;35725;35726;35727;35728;35729;35730;35731;35732;35733;35734;357…	35703;35733;102443;102468;148775;265266
31.0408	30.9127	30.9113	30.8498	28.783	27.7399	27.6223	26.2643	4	4	1	1	9	9	7	32.3	32.3	28.1	21.277	0	36.551	15308000000	118	Bradi3g57470.1.p	Bradi3g57470	0	0	0	0	0	2191;2192;2331;2811;6036;6037;8030;9153;12128;17825	21713;21714;21715;21716;21717;21718;21719;21720;21721;21722;21723;21724;21725;21726;21727;23395;23396;23397;23398;23399;23400;23401;23402;23403;23404;23405;23406;23407;23408;23409;28346;28347;28348;28349;28350;28351;28352;28353;28354;28355;28356;28357;28358;28359;28360;28361;28362;28363;28364;28365;28366;28367;28368;28369;28370;28371;28372;64134;64135;64136;64137;64138;64139;64140;64141;64142;641…	1996;2115;2574;5596;5597;7427;8463;11159;16388	True;True;True;True;True;True;True;True;True	28956;28957;28958;28959;28960;28961;28962;28963;28964;28965;28966;28967;28968;28969;28970;31202;31203;31204;31205;31206;31207;31208;31209;31210;31211;31212;31213;31214;31215;31216;31217;31218;37725;37726;37727;37728;37729;37730;37731;37732;37733;37734;37735;37736;37737;37738;37739;37740;37741;37742;37743;37744;37745;37746;37747;37748;37749;37750;37751;37752;37753;37754;37755;37756;37757;37758;377…	28956;31214;37725;89183;89185;122392;142420;195707;279623
[truncated: 2,324 more rows]

## Sheet: Sheet 2
338 CWPs	Control	40 °C	Previously present at WallProtDB	Fold change	q-value	Protein IDs	Functional class	Protein family	(Putative) function	TargetP	SignalP	Predotar	Number of trans-membrane domains (TMHMM)	GPI-anchor (GPI-SOM)	GPI-anchor (PredGPI)	Pfam	InterPro	Prosite
Bradi1g52050	1	1	1	-15.7786	0		Proteins acting on cell wall polysaccharides	glycoside hydrolase (GH)	glycoside hydrolase family 28 - GH28 (polygalacturonase)	Signal peptide	Signal peptide	ER	1	No	not probable	PF00295 Glycosyl hydrolases family 28	IPR000743 Glycoside hydrolase, family 28, IPR006626 Parallel beta-helix repeat, IPR011050 Pectin lyase fold/virulence factor, IPR012334 Pectin lyase fold	PS00001 ASN_GLYCOSYLATION N-glycosylation site. , PS00004 CAMP_PHOSPHO_SITE cAMP- and cGMP-dependent protein kinase phosphorylation site. , PS00005 PKC_PHOSPHO_SITE Protein kinase C phosphorylation site. , PS00006 CK2_PHOSPHO_SITE Casein kinase II phosphorylation site. , PS00007 TYR_PHOSPHO_SITE Tyrosine kinase phosphorylation site. , PS00008 MYRISTYL N-myristoylation site. , PS00139 THIOL_PROTEA…
[truncated: 337 more rows]

## Sheet: Sheet 3
Majority protein IDs5	Majority protein IDs52	Majority protein IDs6	40 °C vs Control - unique at 40 °C	40 °C vs Control - unique in control
[truncated: 25 more rows]

[truncated: 1 more sheets: Sheet 4]
